# Supplementary material for: Validation of Induced Microglia-Like Cells (iMG Cells) for Future Studies of Brain Diseases
Source: Front Cell Neurosci. 2021 Apr 9;15:629279. doi: 10.3389/fncel.2021.629279 (PMC8063054; doi:10.3389/fncel.2021.629279)
Supplement: Supplementary Table 1 — Sample information for RNA-seq profiling. [file Table_1.xlsx]

## Sheet: Sheet1
Table S1. Sample information for RNA-seq profiling
No.	Sample_Name	donorID	Race	Age	Weight (lb)	Height (in)	Sex	Smoker	Blood Type
3	Monocytes_1	8231	Non-Hispanic White	32	187	72	M	No	O+
4	Monocytes_2	10431	Non-Hispanic White	50	142	68	F	No	O+
5	Monocytes_3	5603	Non-Hispanic White	30	241	72	M	No	O-
6	iMacs_1	8231	Non-Hispanic White	32	187	72	M	No	O+
7	iMacs_2	10431	Non-Hispanic White	50	142	68	F	No	O+
8	iMacs_3	5603	Non-Hispanic White	30	241	72	M	No	O-
9	iMG_1	10431	Non-Hispanic White	50	142	68	F	No	O+
10	iMG_2	5603	Non-Hispanic White	30	241	72	M	No	O-
11	iMG_3	9320	Non-Hispanic White	25	201	69	M	No	A-
12	iMG_4	9726	Non-Hispanic White	44	180	72	F	No	O+
