# Supplementary material for: Validation of Induced Microglia-Like Cells (iMG Cells) for Future Studies of Brain Diseases
Source: Front Cell Neurosci. 2021 Apr 9;15:629279. doi: 10.3389/fncel.2021.629279 (PMC8063054; doi:10.3389/fncel.2021.629279)
Supplement: Supplementary Table 3 — Datasets for MDS analysis in this study. [file Table_3.xlsx]

## Sheet: Sheet1
Table S3. Datasets for MDS Analysis in this study
Set Number	Authors	GEO Accession	No. of Samples(Used for this comparision)	Reference
1	Muffat et al.	GSE85839	16 (12)	PMID: 27668937
2	Gosselin et al.	GSE89960	34 (34)	PMID: 28546318
3	Grubman et al.	GSE125872	16 (13)	PMID: 32442534
4	Banerjee et al.	PRJNA678841	10 (10)	TBD
Combined			76 (69)
