# Supplementary material for: Validation of Induced Microglia-Like Cells (iMG Cells) for Future Studies of Brain Diseases
Source: Front Cell Neurosci. 2021 Apr 9;15:629279. doi: 10.3389/fncel.2021.629279 (PMC8063054; doi:10.3389/fncel.2021.629279)
Supplement: Supplementary Table 4 — DEGs between iMG cells and monocytes. [file Table_4.xlsx]

## Sheet: Sheet1
Table S4. DEGs between iMG cells and monocytes
GeneID	baseMean	log2FoldChange	lfcSE	stat	pvalue	padj
LILRA1	1579.26	-7.05794	0.367236	-19.2191	2.56293e-82	4.08735e-78
ECM1	392.403	7.42863	0.394392	18.8357	3.85322e-79	3.07256e-75
A2M	47606.1	10.3799	0.554238	18.7283	2.91265e-78	1.54837e-74
C9	130.529	4.35682	0.257472	16.9215	3.12281e-64	1.24507e-60
MREG	353.973	6.48047	0.390819	16.5818	9.44274e-62	3.01186e-58
CD276	2338.69	10.2961	0.631511	16.3039	9.26226e-60	2.46191e-56
MAP4K1	712.403	-4.57636	0.291771	-15.6848	1.92298e-55	4.38109e-52
SLCO2B1	26208.4	11.1875	0.732954	15.2636	1.33761e-52	2.66653e-49
MYO1C	1130.9	4.06776	0.267791	15.19	4.11626e-52	7.29401e-49
FSCN1	4551.1	4.64981	0.309947	15.002	7.12794e-51	1.13676e-47
ZNF627	642.424	4.03529	0.269938	14.9489	1.58245e-50	2.29426e-47
SPTAN1	3145.61	3.23774	0.217816	14.8646	5.59729e-50	7.4388e-47
PXDC1	542.987	6.09308	0.412005	14.7888	1.72892e-49	2.12098e-46
GRK5	312.322	-3.19973	0.218468	-14.6462	1.42383e-48	1.62195e-45
TUBB1	1114.58	-7.96412	0.558648	-14.2561	4.10996e-46	4.36971e-43
TREM2	3351.28	9.51411	0.689148	13.8056	2.35792e-43	2.35026e-40
BHLHE41	10199.6	10.1949	0.741329	13.7522	4.93999e-43	4.63429e-40
TDP2	933.063	2.94415	0.215665	13.6515	1.97776e-42	1.75229e-39
ACO1	1118.7	3.60546	0.264241	13.6446	2.1737e-42	1.82453e-39
TMEM117	128.709	4.51702	0.332652	13.5788	5.34862e-42	4.26499e-39
RASGRP2	1468.96	-6.53148	0.482911	-13.5252	1.11002e-41	8.42981e-39
PTGR1	243.471	6.68902	0.498635	13.4147	4.96209e-41	3.59706e-38
TDRD3	929.807	3.45684	0.262644	13.1617	1.4583e-39	1.01117e-36
MMP14	2600.02	5.48712	0.417363	13.1471	1.76787e-39	1.17475e-36
S100Z	182.18	-5.18732	0.396445	-13.0846	4.03282e-39	2.47629e-36
A2M-AS1	832.186	5.65275	0.432018	13.0845	4.03708e-39	2.47629e-36
FARP1	667.534	9.27114	0.712489	13.0123	1.0413e-38	6.15063e-36
SELL	6253.82	-7.58986	0.584393	-12.9876	1.43883e-38	8.19518e-36
SLC46A2	341.113	-5.36114	0.416165	-12.8823	5.66542e-38	3.11559e-35
ARHGAP27	5352.45	-2.96217	0.230438	-12.8545	8.11527e-38	4.31408e-35
GTF2IRD1	188.745	8.43572	0.65968	12.7876	1.92327e-37	9.89429e-35
TNKS1BP1	331.177	5.02487	0.393176	12.7802	2.11556e-37	1.05434e-34
WFS1	329.437	5.22945	0.409835	12.7599	2.74566e-37	1.3269e-34
VAC14	1234.2	2.92963	0.232293	12.6118	1.81859e-36	8.53025e-34
SCD	3678.43	7.66412	0.610357	12.5568	3.64871e-36	1.66256e-33
FAM213A	529.68	4.56523	0.363971	12.5428	4.35157e-36	1.92775e-33
TMEM138	741.425	2.27941	0.184553	12.351	4.81131e-35	2.0738e-32
UNC13B	329.267	4.71292	0.385705	12.219	2.46183e-34	1.03319e-31
KIAA0922	889.486	-4.04652	0.331483	-12.2073	2.84086e-34	1.16169e-31
COPG1	2429.12	2.28725	0.188172	12.1551	5.39005e-34	2.14901e-31
RASAL2	1336.2	5.21224	0.428979	12.1504	5.71199e-34	2.19363e-31
MSANTD3	199.189	3.45323	0.28423	12.1494	5.77706e-34	2.19363e-31
DOCK3	361.408	7.39426	0.609777	12.1262	7.67426e-34	2.84626e-31
NPC1	2965.77	3.12272	0.257632	12.1209	8.18971e-34	2.9684e-31
RARRES1	146.952	9.59751	0.792098	12.1166	8.63019e-34	3.05854e-31
APOE	11734.2	10.9854	0.91198	12.0457	2.04437e-33	7.08773e-31
TM4SF19-AS1	689.87	7.93565	0.658991	12.0421	2.13388e-33	7.24065e-31
FRMD4A	5234.91	5.00419	0.416478	12.0155	2.94592e-33	9.7878e-31
SPP1	54392.1	13.0756	1.09168	11.9775	4.66225e-33	1.51742e-30
CNIH3	173.851	6.71997	0.562856	11.9391	7.40575e-33	2.36214e-30
ACSM5	684.654	6.48391	0.543987	11.9192	9.39645e-33	2.93832e-30
PDXDC1	1617.45	1.59652	0.134678	11.8543	2.04392e-32	6.26854e-30
GRAP2	284.184	-8.00093	0.677267	-11.8135	3.32247e-32	9.99751e-30
TMEM154	794.13	-5.77511	0.490522	-11.7734	5.35235e-32	1.58073e-29
DIP2C	386.141	7.55225	0.643025	11.7449	7.50305e-32	2.17561e-29
SORL1	27376.8	-5.77039	0.494025	-11.6804	1.60615e-31	4.57408e-29
PSEN2	404.965	2.98889	0.256427	11.6559	2.14067e-31	5.98937e-29
MMP2	1748.73	9.51733	0.820284	11.6025	4.00293e-31	1.10067e-28
SH3D21	99.3088	4.87838	0.420856	11.5916	4.54773e-31	1.22928e-28
AARS	1610.29	3.0072	0.265078	11.3446	7.89097e-30	2.09742e-27
STXBP1	125.978	5.41556	0.478038	11.3287	9.45726e-30	2.47253e-27
DOCK4	7183.14	4.43554	0.394731	11.2369	2.68767e-29	6.91337e-27
ITGA2B	643.903	-9.0732	0.807671	-11.2338	2.78308e-29	7.04516e-27
BCAR3	519.659	5.13514	0.457298	11.2293	2.92785e-29	7.29584e-27
STAC	313.212	8.21975	0.735566	11.1747	5.42128e-29	1.33013e-26
MTHFD1L	833.328	3.20097	0.287598	11.13	8.96318e-29	2.16583e-26
CTSK	1213.35	5.00709	0.450478	11.1151	1.05985e-28	2.52275e-26
CBS	185.058	11.8714	1.07803	11.0121	3.3403e-28	7.834e-26
TXNIP	20031.5	-4.09315	0.373882	-10.9477	6.81638e-28	1.57547e-25
CELSR1	240.37	7.19571	0.661514	10.8776	1.47317e-27	3.3563e-25
ALDH1L2	231.325	7.60637	0.699359	10.8762	1.49656e-27	3.36157e-25
LHFPL2	8346.97	3.94333	0.364698	10.8126	3.00045e-27	6.64599e-25
TTC28	494.972	4.40561	0.407538	10.8103	3.07621e-27	6.72046e-25
CD59	2115.53	5.3361	0.494042	10.8009	3.4088e-27	7.34643e-25
TM4SF19	1171.78	8.25563	0.766279	10.7737	4.58362e-27	9.7466e-25
SLC17A5	791.717	3.12924	0.290492	10.7722	4.65598e-27	9.7702e-25
CALU	2032.95	2.97979	0.276693	10.7693	4.80783e-27	9.95782e-25
RASGRP4	1905.89	-3.11677	0.289864	-10.7525	5.76482e-27	1.17868e-24
ETV5	2066.06	5.27112	0.491603	10.7223	7.99922e-27	1.61483e-24
SLC1A4	1281.3	3.17799	0.298345	10.6521	1.70541e-26	3.39973e-24
FAIM	150.007	3.39948	0.319762	10.6313	2.13132e-26	4.19633e-24
COL6A1	573.585	10.8047	1.01868	10.6066	2.77759e-26	5.40208e-24
CSF3R	17058.3	-3.6616	0.345953	-10.5841	3.53162e-26	6.76062e-24
MRVI1	666.435	-7.18886	0.679263	-10.5833	3.5609e-26	6.76062e-24
RBFOX2	72.4075	6.30504	0.596731	10.566	4.28551e-26	8.04062e-24
EPB41L1	303.634	9.50633	0.901712	10.5425	5.49981e-26	1.0199e-23
HTRA4	205.083	7.83177	0.745138	10.5105	7.72852e-26	1.41672e-23
MRC1	7111.93	9.30257	0.88624	10.4967	8.948e-26	1.62162e-23
ST5	384.216	4.50516	0.429573	10.4876	9.85466e-26	1.76587e-23
TTC23	111.401	3.62032	0.345746	10.471	1.17374e-25	2.07987e-23
C1QC	13523.3	8.49972	0.815302	10.4252	1.90171e-25	3.33281e-23
PGM3	565.583	2.23477	0.214855	10.4013	2.44616e-25	4.21669e-23
FABP3	540.684	8.61815	0.828641	10.4003	2.47037e-25	4.21669e-23
LGMN	5270.82	7.17741	0.690151	10.3998	2.48538e-25	4.21669e-23
TRIM32	127.07	3.05829	0.294259	10.3932	2.66345e-25	4.47124e-23
TLN2	2684.97	5.14492	0.495446	10.3844	2.91991e-25	4.85069e-23
CORO1A	9577.91	-3.45347	0.332753	-10.3785	3.10683e-25	5.10802e-23
HSD3B7	377.352	6.96327	0.671204	10.3743	3.24614e-25	5.2826e-23
RCSD1	3676.7	-3.09782	0.299583	-10.3404	4.62387e-25	7.44863e-23
ATP6V1H	1107.71	2.46162	0.23934	10.285	8.23339e-25	1.31306e-22
EPAS1	930.764	7.28834	0.709621	10.2707	9.54598e-25	1.50732e-22
GM2A	8233.09	3.87893	0.377716	10.2694	9.67878e-25	1.51331e-22
VIPR1	577.046	-6.57733	0.640614	-10.2672	9.90104e-25	1.53303e-22
PF4	423.742	-9.7033	0.945767	-10.2597	1.07019e-24	1.64109e-22
PDCD1LG2	230.896	5.87591	0.574037	10.2361	1.36615e-24	2.07499e-22
GFPT1	667.752	3.08191	0.301619	10.2179	1.64885e-24	2.48074e-22
LINC01010	487.723	10.6904	1.04677	10.2128	1.73759e-24	2.58983e-22
ZMIZ1-AS1	222.993	6.42518	0.633308	10.1454	3.47242e-24	5.1276e-22
CHIT1	6788.4	12.1178	1.19552	10.136	3.82514e-24	5.59664e-22
NCAPH	1608.59	7.47645	0.737747	10.1342	3.89731e-24	5.6504e-22
C11orf45	429.731	4.96764	0.491416	10.1088	5.04906e-24	7.25428e-22
SEPHS2	1248.86	2.75161	0.273049	10.0774	6.95768e-24	9.90723e-22
DEF6	2068.37	-2.59118	0.25752	-10.062	8.12989e-24	1.14739e-21
C17orf51	150.831	3.17357	0.316589	10.0243	1.19248e-23	1.66822e-21
APOC4	553.261	13.3655	1.33508	10.011	1.36352e-23	1.89091e-21
RASSF8	874.048	5.60417	0.560829	9.99265	1.6413e-23	2.25651e-21
SPIRE1	620.7	4.19472	0.421264	9.95746	2.33958e-23	3.16637e-21
PNMA1	385.141	2.08996	0.209892	9.95733	2.34281e-23	3.16637e-21
LINC00528	101.126	-4.82434	0.484693	-9.95339	2.43732e-23	3.26642e-21
RALA	632.872	2.62863	0.26439	9.94225	2.72603e-23	3.6229e-21
CD244	486.773	-6.94048	0.698405	-9.93761	2.85603e-23	3.76429e-21
RHBDF1	63.2281	8.19544	0.826123	9.92037	3.39496e-23	4.43793e-21
TNS3	3257.88	3.14934	0.317587	9.91646	3.53049e-23	4.57758e-21
MICALL1	583.287	2.60249	0.262717	9.90605	3.91814e-23	5.03924e-21
NRP2	1288.75	5.95849	0.601724	9.90236	4.06547e-23	5.18688e-21
RAB6B	218.024	5.99874	0.606705	9.88741	4.7208e-23	5.97519e-21
MYO1D	414.548	6.24216	0.631426	9.8858	4.79716e-23	6.02403e-21
SPIDR	1096.52	-2.4229	0.245195	-9.88151	5.00704e-23	6.23846e-21
RMDN3	709.461	2.20788	0.223463	9.88028	5.06921e-23	6.26696e-21
SLC7A8	1393.28	7.67043	0.77914	9.84473	7.22315e-23	8.86114e-21
TAL1	3848.75	-6.99742	0.710989	-9.84181	7.43616e-23	9.05282e-21
ACOT13	648.511	2.6643	0.270911	9.83462	7.98714e-23	9.64992e-21
LSS	673.91	3.33489	0.339233	9.83067	8.30656e-23	9.96037e-21
NQO1	162.007	4.5502	0.463555	9.8159	9.618e-23	1.14469e-20
APOC1	2293.47	10.5937	1.07968	9.81192	1.00044e-22	1.18185e-20
TSPAN15	248.123	4.76459	0.485943	9.80483	1.07324e-22	1.25715e-20
APOC2	1928.62	13.3629	1.36298	9.8042	1.07994e-22	1.25715e-20
APOC4-APOC2	1963.41	13.3655	1.36587	9.78532	1.30181e-22	1.50444e-20
OLFML3	3185.65	7.26248	0.742989	9.77467	1.44626e-22	1.65711e-20
MAP3K7CL	416.935	-4.13063	0.42261	-9.77408	1.4547e-22	1.65711e-20
CRIM1	422.282	5.24178	0.536545	9.7695	1.52205e-22	1.72154e-20
PHKA2	975.409	-1.98626	0.203897	-9.74153	2.00521e-22	2.25205e-20
FGFR1	676.778	5.20123	0.53498	9.72228	2.42292e-22	2.70215e-20
FAM65B	3133.48	-7.64689	0.786702	-9.72018	2.47335e-22	2.73923e-20
CTSB	48121.5	3.08896	0.319022	9.68258	3.57583e-22	3.93292e-20
GPD1	199.901	7.75114	0.800908	9.67795	3.7416e-22	4.08706e-20
CHI3L1	8257.09	11.3641	1.17553	9.66719	4.1563e-22	4.50917e-20
IRAK4	1212.61	-2.14134	0.22156	-9.66479	4.25487e-22	4.58491e-20
MLC1	429.148	-6.59792	0.683924	-9.64716	5.05377e-22	5.40923e-20
STK17B	2914.26	-5.2933	0.550689	-9.61214	7.10544e-22	7.55451e-20
ENTHD1	52.5722	8.50486	0.887156	9.58666	9.09837e-22	9.60932e-20
SCLT1	383.842	-3.14599	0.329343	-9.55234	1.26796e-21	1.33036e-19
PODXL	145.039	4.56474	0.478066	9.54835	1.31777e-21	1.37358e-19
PSAT1	174.964	8.76352	0.918962	9.53633	1.4798e-21	1.53246e-19
SCN9A	103.389	5.07398	0.532267	9.53277	1.53145e-21	1.57571e-19
CCND1	1307.61	6.38066	0.669783	9.52646	1.62741e-21	1.66372e-19
MFAP1	339.006	2.01884	0.212397	9.50501	2.00029e-21	2.03189e-19
CLC	214.494	-26.1358	2.75083	-9.50108	2.07732e-21	2.09678e-19
MSANTD3-TMEFF1	80.8256	3.14581	0.33127	9.49621	2.17674e-21	2.18331e-19
CCL22	1666.1	9.90456	1.04791	9.45176	3.33192e-21	3.32109e-19
FDX1	683.002	2.26117	0.239325	9.44812	3.4497e-21	3.41713e-19
UBA6-AS1	116.698	1.79875	0.190811	9.42687	4.22495e-21	4.15923e-19
RNF138	560.313	-2.63073	0.279142	-9.42435	4.32774e-21	4.23429e-19
FAM213B	446.68	4.46808	0.474395	9.41847	4.57705e-21	4.45091e-19
CAB39L	243.252	2.25121	0.239042	9.41761	4.61492e-21	4.46053e-19
RAB3IL1	1126.26	6.89916	0.73553	9.37985	6.60676e-21	6.34726e-19
GSN	10660.7	3.99782	0.426748	9.36809	7.38544e-21	7.05287e-19
PLAU	1250.05	9.00801	0.962875	9.35533	8.33354e-21	7.91091e-19
NR1H3	1254.98	5.21933	0.558983	9.33719	9.89245e-21	9.3352e-19
HSD17B14	229.088	8.14666	0.874187	9.31913	1.17298e-20	1.10039e-18
ALDH7A1	205.19	4.62692	0.500702	9.24088	2.44483e-20	2.28012e-18
PDPN	1046.9	12.0368	1.30411	9.22993	2.7081e-20	2.51097e-18
HDAC1	1159.47	-1.40404	0.152306	-9.21855	3.01131e-20	2.77598e-18
SSPN	326.541	8.79678	0.954835	9.21288	3.17482e-20	2.90268e-18
TMEM40	68.3164	-7.64263	0.82959	-9.21253	3.18516e-20	2.90268e-18
SLC25A23	116.227	4.85139	0.526932	9.20686	3.35806e-20	3.04286e-18
GPBAR1	496.074	-5.73374	0.623648	-9.19387	3.78963e-20	3.41452e-18
CNRIP1	175.556	4.3337	0.472411	9.17359	4.57525e-20	4.09922e-18
KLF2	3647.26	-6.07609	0.663364	-9.1595	5.21367e-20	4.64512e-18
LRMP	1646.55	-2.56232	0.280414	-9.13765	6.3827e-20	5.65507e-18
PDE4DIP	1295.04	2.97838	0.328036	9.07943	1.09142e-19	9.61655e-18
TJP1	408.864	9.00811	0.992458	9.07657	1.1205e-19	9.81853e-18
ANK2	103.369	11.9423	1.31685	9.06884	1.20288e-19	1.04828e-17
CD300LB	710.939	-6.4695	0.713928	-9.06185	1.2826e-19	1.11168e-17
SH3BGRL2	182.042	-8.41727	0.928967	-9.0609	1.29379e-19	1.11532e-17
CERCAM	137.695	4.59914	0.50931	9.03014	1.7146e-19	1.47013e-17
HES2	59.3527	11.5336	1.28014	9.00969	2.06635e-19	1.76225e-17
NLRP3	2468.01	-4.04287	0.448866	-9.00686	2.12034e-19	1.79868e-17
PPIC	89.6605	8.6454	0.960333	9.0025	2.20644e-19	1.86182e-17
LILRA2	2293.72	-3.63372	0.403833	-8.99806	2.29751e-19	1.92845e-17
ELK3	1335.97	-2.66307	0.296012	-8.99651	2.33006e-19	1.94554e-17
TRIP10	233.92	3.18108	0.353673	8.99441	2.37502e-19	1.97275e-17
GLT1D1	929.786	-6.63252	0.737989	-8.98729	2.53405e-19	2.09394e-17
F2RL1	243.881	-6.71461	0.747527	-8.98242	2.64868e-19	2.17708e-17
SLC24A4	1001.43	-5.88573	0.655289	-8.98187	2.66196e-19	2.17708e-17
PAQR7	680.497	-2.89429	0.322691	-8.96924	2.98571e-19	2.42939e-17
ALOX5	4823.88	-3.1626	0.35332	-8.9511	3.51968e-19	2.84933e-17
RAB38	85.4241	4.19948	0.470282	8.9297	4.27174e-19	3.4407e-17
B4GALT2	80.6658	4.16944	0.466986	8.9284	4.32212e-19	3.46378e-17
TTC8	200.632	2.63671	0.295618	8.91932	4.69143e-19	3.74095e-17
EPHX1	896.55	3.55624	0.400068	8.88908	6.16184e-19	4.889e-17
TNC	96.7133	6.59151	0.743228	8.86876	7.39667e-19	5.83971e-17
NCS1	290.475	10.9217	1.23158	8.868	7.44735e-19	5.85075e-17
BCAT1	1434.6	4.52174	0.510472	8.85797	8.14871e-19	6.37038e-17
MEFV	1559.41	-7.234	0.817382	-8.85021	8.73523e-19	6.79558e-17
BBS5	87.9246	4.05884	0.459723	8.82889	1.05721e-18	8.18463e-17
FAM76B	527.803	-2.12395	0.24068	-8.8248	1.09654e-18	8.44811e-17
DCBLD2	245.2	3.14838	0.3571	8.81651	1.18078e-18	9.05344e-17
ACOT7	220.456	4.14114	0.470573	8.80021	1.36556e-18	1.04201e-16
PCYOX1L	553.107	-2.53436	0.288521	-8.78399	1.57777e-18	1.1982e-16
VAT1	2287.23	4.51855	0.514916	8.77532	1.70421e-18	1.28809e-16
ITGB5	2087.14	3.90046	0.444742	8.77015	1.78431e-18	1.34204e-16
CD160	43.5334	-5.62246	0.641128	-8.76964	1.79242e-18	1.34204e-16
GOT1	286.219	2.50451	0.285928	8.75924	1.96571e-18	1.45923e-16
PHLDB1	74.0017	6.56233	0.749196	8.75915	1.96723e-18	1.45923e-16
TTC7B	392.296	3.10487	0.35453	8.75772	1.99232e-18	1.471e-16
ATN1	1671.13	2.87722	0.328933	8.74714	2.18826e-18	1.60822e-16
P2RY8	68.3158	-3.42386	0.392544	-8.72222	2.72811e-18	1.99578e-16
MRC2	3140.46	4.93729	0.566131	8.72112	2.75472e-18	1.99788e-16
SARDH	65.4901	6.63609	0.760927	8.72106	2.75605e-18	1.99788e-16
TXNRD1	2850.69	2.72692	0.313047	8.71089	3.01491e-18	2.17564e-16
GIMAP8	2509.87	-4.62455	0.532582	-8.68326	3.84592e-18	2.76282e-16
TRPA1	34.1117	6.11894	0.705652	8.67132	4.27132e-18	3.05466e-16
LONP1	1221.41	2.57773	0.297482	8.66516	4.50865e-18	3.21e-16
MAML3	942.759	-3.19684	0.369439	-8.65323	5.00609e-18	3.54832e-16
GOLGA3	2057.42	2.09686	0.24246	8.64827	5.22878e-18	3.68976e-16
DPP9	1740.62	1.6178	0.187532	8.62676	6.31159e-18	4.43424e-16
ITGA3	658.473	9.30912	1.08416	8.5865	8.96616e-18	6.27159e-16
FLI1	2849.09	-1.87356	0.218232	-8.58516	9.07097e-18	6.3172e-16
FBXW7	484.7	-2.09602	0.244339	-8.57832	9.62657e-18	6.67498e-16
IGSF21	872.944	6.9744	0.813289	8.57554	9.86193e-18	6.80858e-16
ALDH4A1	300.126	3.53072	0.412216	8.56522	1.07868e-17	7.41502e-16
CD274	509.629	6.62415	0.774361	8.55434	1.18543e-17	8.11386e-16
C10orf55	402.796	8.78743	1.02887	8.54089	1.3319e-17	9.07743e-16
OCSTAMP	92.3774	11.6687	1.36762	8.53216	1.43639e-17	9.74791e-16
PSD3	706.726	4.8188	0.564963	8.52942	1.47084e-17	9.93938e-16
PDCL	332.222	1.57493	0.185106	8.50823	1.76614e-17	1.18845e-15
AMZ2P1	321.037	-2.26023	0.265843	-8.50214	1.86126e-17	1.2472e-15
NFE2L1	2774.33	1.91772	0.225752	8.49484	1.98204e-17	1.32258e-15
CBR3	54.5037	4.75272	0.559519	8.4943	1.99126e-17	1.32319e-15
SLC6A8	212.852	4.73607	0.55809	8.48621	2.13482e-17	1.4127e-15
RASAL3	2486.58	-3.3433	0.394067	-8.48409	2.17416e-17	1.43279e-15
ACPP	318.078	-4.95849	0.585012	-8.47588	2.33306e-17	1.53118e-15
CEP170B	61.3756	7.54035	0.889878	8.47347	2.38187e-17	1.5568e-15
AKNA	4825.18	-1.70286	0.201196	-8.46368	2.59066e-17	1.68636e-15
LTB4R	1694.32	-3.702	0.438465	-8.44309	3.09044e-17	2.00351e-15
LRP12	249.276	3.14594	0.372794	8.43883	3.20519e-17	2.06949e-15
DFNA5	627.62	6.41549	0.760528	8.43558	3.29569e-17	2.11934e-15
SPTBN2	105.766	5.44163	0.645227	8.43367	3.34979e-17	2.14548e-15
RBM39	4218.31	-1.61529	0.191607	-8.4302	3.45064e-17	2.20123e-15
PCDHGC3	256.99	4.93704	0.585861	8.42698	3.54688e-17	2.25361e-15
SLC29A3	1434.11	3.72609	0.442409	8.42226	3.69275e-17	2.33699e-15
PCDHGB7	226.661	4.42336	0.525448	8.41826	3.82101e-17	2.40859e-15
HAVCR2	4693.83	2.2494	0.267382	8.41268	4.00738e-17	2.51613e-15
CTNS	1116.82	2.07211	0.246451	8.40781	4.17749e-17	2.61265e-15
ACOT2	155.101	3.62805	0.431969	8.39887	4.50792e-17	2.80829e-15
RPS6KA2	892.918	4.33879	0.516755	8.39622	4.61067e-17	2.86113e-15
RGS18	1304.91	-3.87292	0.461422	-8.39346	4.72052e-17	2.91794e-15
CSPG4	49.5945	7.63729	0.912761	8.36724	5.89853e-17	3.63204e-15
PRPF38B	2240.45	-1.59472	0.190746	-8.36044	6.24829e-17	3.83261e-15
IARS	1845.72	2.88175	0.345426	8.34262	7.26643e-17	4.44004e-15
AOAH	4276.5	-3.3592	0.402741	-8.34085	7.37595e-17	4.48976e-15
PCDHGB4	220.894	4.56805	0.547827	8.33849	7.52447e-17	4.56275e-15
SEC14L2	61.5648	5.09636	0.611758	8.33067	8.03863e-17	4.85606e-15
DOLK	237.643	2.54261	0.305484	8.32321	8.56153e-17	5.15242e-15
MOSPD1	212.884	2.21736	0.266554	8.3186	8.90063e-17	5.33636e-15
SELP	67.6373	-9.8025	1.17929	-8.31222	9.39258e-17	5.61022e-15
PCDHGB3	222.551	4.49486	0.54082	8.31119	9.4747e-17	5.63815e-15
PCDHGA11	226.901	4.53346	0.545545	8.30997	9.57257e-17	5.67522e-15
KIF17	57.2298	6.28496	0.757117	8.30117	1.03088e-16	6.08908e-15
PAQR5	391.378	9.96247	1.20165	8.29069	1.12589e-16	6.62571e-15
PCDHGA12	241.999	4.50882	0.543953	8.289	1.14206e-16	6.69618e-15
GALM	533.889	3.46333	0.417901	8.28744	1.15716e-16	6.75984e-15
NAPSB	2178.97	-8.22615	0.993057	-8.28366	1.19442e-16	6.95207e-15
ASGR2	607.666	-6.52662	0.788467	-8.27761	1.25668e-16	7.28782e-15
LINC00520	55.0912	9.95081	1.20295	8.27202	1.3171e-16	7.61054e-15
GNA11	320.97	3.13198	0.379265	8.25801	1.48121e-16	8.52789e-15
PPP2R3A	117.05	4.21741	0.510875	8.25526	1.51577e-16	8.69549e-15
PCDHGA8	213.383	4.52659	0.548781	8.24845	1.60461e-16	9.17215e-15
PCDHGC5	214.008	4.52755	0.548972	8.24732	1.61982e-16	9.22602e-15
PCDHGA7	215.337	4.52559	0.549182	8.24059	1.71361e-16	9.70595e-15
PLD3	7978.68	3.60459	0.437428	8.24041	1.71625e-16	9.70595e-15
PCDHGA3	209.752	4.52978	0.550043	8.23532	1.79084e-16	1.0092e-14
PCDHGB1	209.882	4.52797	0.549998	8.23269	1.83055e-16	1.02795e-14
PCDHGA5	211.024	4.52855	0.550383	8.22801	1.90352e-16	1.06517e-14
PCDHGA2	209.234	4.52659	0.550351	8.22492	1.9532e-16	1.08915e-14
RPIA	312.437	-2.08964	0.254089	-8.22404	1.96759e-16	1.09335e-14
RNASE2	531.245	-7.60495	0.925601	-8.21622	2.10018e-16	1.16297e-14
RAP1GAP2	1693.32	-2.37748	0.289727	-8.20593	2.28813e-16	1.26267e-14
PCDHGA1	209.439	4.52559	0.551631	8.20402	2.32485e-16	1.27851e-14
PCDHGA4	211.983	4.49738	0.548298	8.20245	2.35545e-16	1.29088e-14
TMEM217	36.7754	3.63619	0.44338	8.20105	2.38288e-16	1.30144e-14
GAB3	1746.61	-1.50866	0.183984	-8.19996	2.40464e-16	1.30884e-14
PIR	122.418	6.93343	0.846095	8.19463	2.51375e-16	1.36358e-14
FAAH	218.008	-2.79099	0.340715	-8.19158	2.57811e-16	1.39375e-14
ANKS1B	294.465	-2.4409	0.29804	-8.18983	2.61596e-16	1.40944e-14
PCDHGC4	213.634	4.52659	0.552886	8.1872	2.67366e-16	1.43567e-14
ASPH	1327.66	3.39875	0.415268	8.18447	2.73502e-16	1.4637e-14
CCDC152	681.599	7.2924	0.892052	8.17486	2.96206e-16	1.5799e-14
MAPRE3	266.725	2.94317	0.360079	8.17367	2.99152e-16	1.59029e-14
PCDHGA6	220.662	4.49361	0.550016	8.16996	3.08502e-16	1.63455e-14
CLK2	903.316	-1.3454	0.164795	-8.1641	3.23832e-16	1.71009e-14
BEND2	37.5305	-10.5284	1.28968	-8.16364	3.25078e-16	1.711e-14
PCDHGA10	229.136	4.35096	0.533018	8.16287	3.27166e-16	1.71633e-14
RASSF8-AS1	72.9779	7.59752	0.931103	8.1597	3.35867e-16	1.7562e-14
DGKD	1605.23	-2.58578	0.317168	-8.15272	3.55816e-16	1.85443e-14
RET	98.8363	4.87597	0.598684	8.14449	3.80889e-16	1.97864e-14
LY6G6F	38.8511	-10.0951	1.23995	-8.14156	3.90226e-16	2.02056e-14
TRAF3IP3	1314.29	-2.92636	0.359534	-8.13932	3.97495e-16	2.05154e-14
NUP188	1486.24	1.65411	0.203356	8.13403	4.15261e-16	2.13126e-14
CNOT8	1209.26	-1.76142	0.216552	-8.13392	4.15615e-16	2.13126e-14
TRIM47	86.5128	12.3685	1.52127	8.13039	4.27923e-16	2.18735e-14
ATP2B2	70.4553	9.84209	1.21172	8.12242	4.56974e-16	2.32838e-14
C7orf49	797.167	1.5185	0.186965	8.12187	4.59064e-16	2.33158e-14
AIFM2	227.76	4.43221	0.545814	8.12038	4.64737e-16	2.3529e-14
ARHGEF17	107.96	4.4186	0.5444	8.11645	4.80001e-16	2.42249e-14
SCIMP	1236.83	-3.81678	0.470339	-8.11497	4.85915e-16	2.4446e-14
P2RY13	5519.99	-3.44236	0.424333	-8.11239	4.96352e-16	2.48673e-14
CD1D	1072.89	-6.39206	0.787964	-8.11213	4.97409e-16	2.48673e-14
PCK2	899.513	2.75274	0.339354	8.11172	4.99093e-16	2.48736e-14
GAS2L3	175.988	3.71133	0.457789	8.10708	5.18519e-16	2.57612e-14
RGS2	5265.96	-4.97635	0.614586	-8.09708	5.62936e-16	2.78811e-14
NBL1	1086.78	7.19447	0.889114	8.09174	5.88197e-16	2.9042e-14
OSBP	1051.96	1.02358	0.126727	8.0771	6.63279e-16	3.25519e-14
PC	285.392	3.79228	0.469511	8.07708	6.63366e-16	3.25519e-14
PCDHGA9	217.588	4.42659	0.548132	8.07578	6.70479e-16	3.28e-14
GSN-AS1	884.635	4.29754	0.53249	8.07064	6.99326e-16	3.41066e-14
RGS20	50.2849	8.03327	0.996097	8.06475	7.33842e-16	3.55788e-14
ING3	307.612	-1.74482	0.216353	-8.06473	7.33975e-16	3.55788e-14
TWSG1	504.024	2.61712	0.324601	8.06258	7.47003e-16	3.61006e-14
FBXL5	2886.95	-2.62973	0.326441	-8.05578	7.89753e-16	3.80513e-14
PGM2L1	154.49	3.11363	0.386852	8.04863	8.37276e-16	4.02195e-14
KCNJ5	374.182	9.32267	1.16003	8.03654	9.24088e-16	4.42563e-14
VCAN-AS1	312.32	-11.6945	1.45529	-8.03589	9.28985e-16	4.43576e-14
ICAM3	2375.36	-5.46517	0.680576	-8.03021	9.73043e-16	4.62445e-14
MAGED1	390.567	1.87599	0.233621	8.03005	9.743e-16	4.62445e-14
CDKN2D	650.153	-4.83291	0.602092	-8.02687	9.99869e-16	4.73172e-14
C1S	46.2363	4.10729	0.511842	8.02453	1.01915e-15	4.80868e-14
PCDHGB2	216.049	4.33492	0.540531	8.01975	1.0596e-15	4.98482e-14
RAB3D	2335.84	-3.02205	0.376849	-8.01926	1.06388e-15	4.99024e-14
CMTM5	66.3165	-10.0556	1.25504	-8.01218	1.12689e-15	5.27028e-14
VEGFB	781.25	4.46769	0.557689	8.01107	1.13715e-15	5.30269e-14
MAST2	565.398	2.03427	0.253999	8.00899	1.15655e-15	5.37745e-14
S1PR2	108.643	5.18729	0.649367	7.98823	1.36893e-15	6.34642e-14
MANEAL	41.2633	3.73492	0.46882	7.96664	1.6305e-15	7.53717e-14
LIMK1	1852.6	2.3356	0.293298	7.96324	1.67587e-15	7.72452e-14
LZTS3	50.953	4.40255	0.553767	7.95018	1.86235e-15	8.5593e-14
PHAX	358.787	1.79527	0.225921	7.94646	1.91915e-15	8.79499e-14
LINC00989	30.3657	-10.1963	1.28425	-7.93951	2.02985e-15	9.27567e-14
LRCH1	1414.6	2.40654	0.30345	7.9306	2.18084e-15	9.93714e-14
TRPV2	1777.36	2.36068	0.297774	7.92776	2.23136e-15	1.01384e-13
HDLBP	5389.46	1.52765	0.192891	7.91975	2.37993e-15	1.07827e-13
GPNMB	12792.5	10.6713	1.34997	7.90484	2.68287e-15	1.21208e-13
UCHL1	419.859	11.2903	1.42918	7.89989	2.79141e-15	1.25755e-13
SUCNR1	737.521	6.49414	0.822369	7.89687	2.85997e-15	1.28481e-13
APAF1	2593.99	-2.7884	0.353202	-7.89463	2.91185e-15	1.30444e-13
PIP5K1C	1576.47	1.70436	0.216117	7.8863	3.11271e-15	1.39052e-13
ZBTB9	111.67	2.67335	0.339105	7.88353	3.18249e-15	1.41772e-13
PPP2R5A	1191.09	-2.06625	0.262123	-7.88274	3.20287e-15	1.42282e-13
LAMP1	6099.36	1.7953	0.228186	7.86772	3.6116e-15	1.59994e-13
FPR1	7816.37	-5.03765	0.640844	-7.86097	3.81155e-15	1.68384e-13
MLPH	41.4442	11.6069	1.47703	7.85824	3.89562e-15	1.71622e-13
AGER	481.948	-3.05636	0.389049	-7.85596	3.9672e-15	1.74295e-13
CD302	4474.82	-3.44037	0.438227	-7.85066	4.13866e-15	1.81328e-13
CIDEB	1025.08	-1.8839	0.2402	-7.84305	4.39745e-15	1.92139e-13
KRT79	96.2306	8.16902	1.04179	7.84135	4.45726e-15	1.9422e-13
SNX24	235.191	2.86977	0.3665	7.83021	4.87055e-15	2.1165e-13
PROCR	166.84	4.8484	0.621126	7.80583	5.91107e-15	2.56168e-13
GIMAP4	2586.74	-3.60204	0.461608	-7.80324	6.03376e-15	2.60776e-13
CDR2L	56.3843	4.69028	0.601516	7.79742	6.31844e-15	2.72342e-13
LSM14A	1601.22	-1.26299	0.162146	-7.78922	6.74229e-15	2.89828e-13
RDX	843.834	2.04789	0.26293	7.78873	6.76884e-15	2.90187e-13
SQSTM1	4768.09	2.7791	0.356896	7.78687	6.86886e-15	2.93685e-13
SH3KBP1	2684.68	-1.57743	0.202611	-7.78553	6.94224e-15	2.96029e-13
APBB1IP	6393.95	-2.21621	0.284954	-7.77744	7.40054e-15	3.1473e-13
TNFSF10	1886.91	-4.6461	0.597975	-7.76973	7.86508e-15	3.33597e-13
SLC41A2	123.783	5.99193	0.771246	7.76915	7.9013e-15	3.34244e-13
GOLGA2	1200.09	1.56425	0.201396	7.76704	8.03439e-15	3.38975e-13
PJA1	183.843	2.28069	0.293691	7.76562	8.12482e-15	3.41886e-13
ZFYVE26	1545.19	2.4123	0.310826	7.76092	8.43139e-15	3.53852e-13
ZBTB18	928.379	-2.01847	0.260227	-7.75659	8.72436e-15	3.65187e-13
SLC1A3	11161.3	6.69692	0.864273	7.74861	9.29032e-15	3.87859e-13
PBX2	1454.44	-2.05575	0.265777	-7.73488	1.03498e-14	4.30963e-13
AMZ1	61.5209	8.35426	1.08117	7.72704	1.10073e-14	4.57145e-13
AMPD2	2140.64	-3.0375	0.393323	-7.72266	1.13929e-14	4.7193e-13
MAP3K1	2171.76	-3.07213	0.398224	-7.71458	1.21383e-14	5.01507e-13
PRRC1	650.701	1.72327	0.223407	7.71362	1.22296e-14	5.03975e-13
PQLC2	440.623	2.33691	0.303077	7.71064	1.25193e-14	5.14582e-13
SLC26A11	1011.3	3.98633	0.517055	7.70968	1.26131e-14	5.17104e-13
DDB1	3165.6	1.37202	0.178201	7.69931	1.36804e-14	5.59421e-13
FAM189A2	18.9299	10.5551	1.37335	7.68565	1.52224e-14	6.20888e-13
PCDHGB6	222.436	4.13933	0.538749	7.68323	1.55126e-14	6.31108e-13
PPM1F	2604.99	-1.84128	0.240468	-7.65704	1.90263e-14	7.72091e-13
LTBP1	71.054	-9.94737	1.29964	-7.65396	1.94889e-14	7.86869e-13
SPNS3	449.346	-6.17766	0.80712	-7.65395	1.94892e-14	7.86869e-13
HSPA9	3519.37	1.88792	0.247084	7.64082	2.15842e-14	8.69254e-13
SNX9	1148.72	2.44074	0.319563	7.63776	2.2104e-14	8.87948e-13
EOGT	428.123	2.22764	0.291741	7.63569	2.24619e-14	9.00056e-13
KIAA1161	15.8352	4.4416	0.581794	7.63431	2.27031e-14	9.07439e-13
MEST	404.337	-3.46821	0.45434	-7.63352	2.28431e-14	9.10755e-13
MED30	161.858	-2.40179	0.314776	-7.63014	2.34492e-14	9.3259e-13
GNG11	200.83	-9.01266	1.18281	-7.61971	2.54242e-14	1.00862e-12
CYB5R1	1033.08	1.75638	0.230542	7.61847	2.56703e-14	1.01408e-12
LILRA3	188.555	-3.67971	0.483005	-7.61837	2.5689e-14	1.01408e-12
SLC39A14	213.738	4.18226	0.549522	7.61072	2.72563e-14	1.07329e-12
GALNT12	465.273	4.03075	0.529757	7.60868	2.76919e-14	1.08776e-12
RILPL1	186.368	3.71149	0.487875	7.60746	2.79543e-14	1.09537e-12
WHAMMP2	77.4353	-4.21366	0.554885	-7.59376	3.10765e-14	1.21472e-12
NIPA1	192.428	2.4568	0.323641	7.59114	3.17111e-14	1.2365e-12
FGL2	6588.51	-4.1869	0.551695	-7.58915	3.22004e-14	1.25252e-12
CEACAM4	522.141	-6.33929	0.835723	-7.58539	3.31492e-14	1.28629e-12
DENND5A	3036.32	-1.68949	0.222775	-7.58384	3.35476e-14	1.29858e-12
ABCG1	1469.95	5.01003	0.660882	7.58082	3.43378e-14	1.32595e-12
IQGAP3	234.529	6.48996	0.856327	7.57883	3.48677e-14	1.34317e-12
KIF1C	1242.28	1.57635	0.208025	7.57767	3.51803e-14	1.35194e-12
ITGB1BP1	989.015	1.46141	0.193166	7.56559	3.86114e-14	1.48023e-12
MCL1	19543.8	-3.41876	0.452152	-7.56109	3.9971e-14	1.52867e-12
PAXBP1-AS1	160.645	-2.27767	0.301443	-7.55591	4.15954e-14	1.58699e-12
ERP27	102.268	-3.27392	0.43349	-7.55248	4.27055e-14	1.62546e-12
PTP4A2	3470.47	-1.64167	0.217508	-7.54764	4.43223e-14	1.68298e-12
KIF16B	445.356	2.12335	0.28208	7.52748	5.1729e-14	1.95956e-12
GNG2	1117.05	-3.71095	0.493065	-7.5263	5.21996e-14	1.9722e-12
DAB2	4849.4	4.39014	0.583328	7.52602	5.23101e-14	1.9722e-12
HMGN4	634.389	-1.31069	0.174363	-7.51698	5.6055e-14	2.10841e-12
C12orf75	406.07	-4.87789	0.649483	-7.51042	5.89382e-14	2.21164e-12
MRAS	753.685	3.05729	0.407267	7.50684	6.05707e-14	2.26756e-12
PAXBP1	912.821	-1.86564	0.248546	-7.50622	6.08608e-14	2.27309e-12
CD81	8700.08	3.50934	0.467651	7.50418	6.1813e-14	2.30326e-12
ABCA3	171.136	2.57706	0.344089	7.4895	6.91358e-14	2.57011e-12
EFR3B	61.852	7.54983	1.00842	7.48677	7.05898e-14	2.61806e-12
ZFYVE16	1944.93	2.57386	0.343843	7.48555	7.12472e-14	2.63631e-12
POU2F2	6548.66	-3.11642	0.41645	-7.4833	7.24769e-14	2.67561e-12
SIK3	1102.69	-1.6415	0.219424	-7.48092	7.38015e-14	2.71821e-12
RPLP0P2	60.7223	7.69953	1.02976	7.47704	7.60157e-14	2.79331e-12
RAB11FIP5	225.068	4.09583	0.548097	7.47283	7.84884e-14	2.8716e-12
GPR143	9.78443	6.55653	0.877385	7.4728	7.85061e-14	2.8716e-12
ABI3	1567.4	-3.7916	0.508171	-7.46126	8.56972e-14	3.12746e-12
THAP9-AS1	573.761	-1.95162	0.261923	-7.45114	9.25356e-14	3.36931e-12
NAAA	1549	-2.16016	0.289927	-7.4507	9.28475e-14	3.37297e-12
CRLF3	1065.35	-1.86239	0.250158	-7.44486	9.70457e-14	3.51747e-12
SNX7	84.6365	4.63993	0.623353	7.4435	9.80499e-14	3.54581e-12
ARGLU1	2596.53	-1.74106	0.233987	-7.44083	1.00055e-13	3.61012e-12
FABP5	834.16	4.86924	0.654441	7.4403	1.00456e-13	3.61641e-12
SLC2A8	482.819	2.64999	0.356436	7.43467	1.04826e-13	3.76522e-12
SORBS3	1007.15	3.35734	0.452429	7.42071	1.16498e-13	4.17507e-12
ABR	8475.72	1.83714	0.247608	7.41957	1.17503e-13	4.20166e-12
GIMAP6	1545.48	-3.38958	0.456951	-7.41783	1.19053e-13	4.24755e-12
VAC14-AS1	51.3055	2.82884	0.381604	7.41302	1.23459e-13	4.39493e-12
UBTD2	268.748	2.3158	0.312432	7.41216	1.24258e-13	4.40556e-12
TUBG1	231.517	2.22895	0.300718	7.4121	1.2431e-13	4.40556e-12
BEAN1	83.9926	4.851	0.654706	7.40944	1.26838e-13	4.48516e-12
FAM222B	377.294	1.80514	0.243727	7.4064	1.29774e-13	4.57884e-12
CAMK2B	58.485	10.0979	1.36383	7.40405	1.32089e-13	4.65025e-12
CCDC102B	68.714	3.77597	0.510187	7.40115	1.35005e-13	4.74243e-12
LRP11	81.0487	3.19257	0.431588	7.39726	1.39019e-13	4.87269e-12
CDKN1B	986.822	-2.23262	0.302319	-7.38499	1.52462e-13	5.33214e-12
FCAR	1129	-6.15948	0.835119	-7.37557	1.63642e-13	5.71065e-12
RAP1GAP	237.32	11.6714	1.58267	7.3745	1.64963e-13	5.74418e-12
C12orf49	644.09	1.77168	0.24047	7.36754	1.73804e-13	6.03882e-12
N4BP2L2	1493.53	-1.71779	0.233332	-7.36201	1.81161e-13	6.28077e-12
GPR161	126.735	3.90776	0.530856	7.36124	1.82214e-13	6.30359e-12
FRAT1	1016.01	-4.49515	0.610908	-7.35815	1.86479e-13	6.43715e-12
FAM98A	342.593	2.01602	0.274138	7.35404	1.92307e-13	6.62399e-12
GPT2	129.213	2.62014	0.356454	7.35056	1.97373e-13	6.78386e-12
KIAA0930	5621.29	2.05988	0.280431	7.34541	2.05133e-13	7.03541e-12
ADD3	1267.03	-3.5342	0.481597	-7.3385	2.15997e-13	7.39209e-12
NKG7	610.023	-8.03684	1.09654	-7.32927	2.31416e-13	7.90282e-12
MBD2	2152.48	-1.65861	0.226309	-7.32895	2.31967e-13	7.90471e-12
KLF3	2432.74	-2.20882	0.301548	-7.32493	2.39018e-13	8.12762e-12
C9orf72	1506.48	-2.78204	0.379945	-7.3222	2.43934e-13	8.27713e-12
PDLIM4	79.596	8.69094	1.18749	7.31874	2.50309e-13	8.47542e-12
RAP2A	1790.39	2.29519	0.313801	7.31417	2.5898e-13	8.75046e-12
DUSP14	110.315	5.04144	0.68931	7.31375	2.59785e-13	8.75909e-12
UQCC1	470.567	1.21211	0.165743	7.31323	2.60793e-13	8.77454e-12
RASGRP3	808.886	6.03683	0.825674	7.3114	2.64377e-13	8.8764e-12
PPP1R37	430.625	2.36921	0.324133	7.30937	2.68396e-13	8.99238e-12
RBM17	1231.24	-1.16045	0.158843	-7.30567	2.75887e-13	9.22401e-12
ERICH1	505.694	-2.13884	0.292794	-7.30494	2.77392e-13	9.25399e-12
ESAM	93.0858	-4.34081	0.594251	-7.30467	2.77945e-13	9.25399e-12
ZNF584	87.0361	1.70611	0.233638	7.30235	2.82783e-13	9.39545e-12
ARMCX1	145.432	2.37898	0.326126	7.29466	2.99418e-13	9.92749e-12
SPATA18	121.835	11.0899	1.52086	7.29182	3.05784e-13	1.01175e-11
INPP5D	9093.22	-1.73093	0.237441	-7.28992	3.10131e-13	1.02401e-11
UBA3	1231.25	-1.28287	0.176023	-7.28809	3.14373e-13	1.03587e-11
MAF	8098.21	3.82805	0.525588	7.28337	3.25578e-13	1.07058e-11
LINC00938	175.309	-2.36344	0.324637	-7.28025	3.33203e-13	1.0934e-11
CD109	310.732	5.55709	0.763408	7.27931	3.35525e-13	1.09876e-11
SPATA12	19.9232	6.00427	0.824946	7.27838	3.37841e-13	1.10408e-11
DCSTAMP	1172.53	9.77547	1.34315	7.27803	3.38721e-13	1.10469e-11
ALDH5A1	219.707	4.77494	0.656468	7.27368	3.4982e-13	1.13856e-11
CABP5	17.4114	-9.2753	1.27679	-7.26455	3.74275e-13	1.21567e-11
CD226	202.232	-4.34135	0.597975	-7.26007	3.86877e-13	1.25405e-11
RRP1	350.616	2.34815	0.323653	7.25515	4.01208e-13	1.29786e-11
ASNS	277.368	2.82316	0.389542	7.24737	4.24949e-13	1.37188e-11
TTC13	831.102	-1.73863	0.239989	-7.24465	4.3356e-13	1.39685e-11
ARHGEF6	4272.45	-2.32305	0.320988	-7.23717	4.58132e-13	1.47304e-11
AQP10	20.4977	-9.67352	1.33678	-7.23645	4.60573e-13	1.47791e-11
DDX5	19208.5	-1.45378	0.200942	-7.23481	4.66185e-13	1.49292e-11
TNFRSF8	179.866	-5.14379	0.711221	-7.23233	4.74765e-13	1.51734e-11
MAP4	1760.98	1.74312	0.241034	7.23182	4.76552e-13	1.52001e-11
IPO13	676.596	1.38919	0.192188	7.22826	4.89206e-13	1.55655e-11
ACVR1	415.719	1.20563	0.166799	7.22806	4.89959e-13	1.55655e-11
VCAN	18370.6	-11.5215	1.59417	-7.22728	4.9276e-13	1.56233e-11
DHDDS	612.013	1.70741	0.236272	7.22647	4.95711e-13	1.56857e-11
PRF1	388.387	-7.18372	0.994594	-7.22277	5.09406e-13	1.60872e-11
PLEKHM2	3042.11	1.79915	0.249135	7.2216	5.13792e-13	1.61681e-11
WHAMMP3	38.7428	-3.16759	0.43863	-7.22155	5.13998e-13	1.61681e-11
NXF1	4371.13	-1.81785	0.251756	-7.22068	5.1729e-13	1.62257e-11
RNF141	1015.83	-2.23777	0.309917	-7.22053	5.17863e-13	1.62257e-11
MFSD12	2445.92	2.58216	0.357627	7.22026	5.18889e-13	1.6226e-11
GIMAP1	1409.91	-3.30008	0.457128	-7.21916	5.23099e-13	1.63256e-11
GNLY	422.063	-8.00555	1.11135	-7.20344	5.87131e-13	1.82882e-11
PLEK2	70.744	8.67967	1.20499	7.20308	5.88678e-13	1.83006e-11
MTUS1	1304.46	7.62495	1.0592	7.19879	6.07498e-13	1.8849e-11
ESYT1	2991.57	1.51529	0.210603	7.19499	6.24667e-13	1.93441e-11
KDM4C	677.707	-1.55182	0.215744	-7.19285	6.34535e-13	1.96116e-11
CIR1	1654.5	2.63214	0.366027	7.19111	6.42659e-13	1.97893e-11
LRRC8A	493.823	1.80169	0.250545	7.19109	6.42768e-13	1.97893e-11
STX1B	62.4809	3.75421	0.522168	7.18966	6.49536e-13	1.99591e-11
PTMS	640.551	3.91269	0.544605	7.18446	6.74738e-13	2.06937e-11
APOC1P1	105.553	10.2451	1.42671	7.18092	6.9246e-13	2.11791e-11
SEZ6L	49.4194	-6.08491	0.84739	-7.18077	6.93221e-13	2.11791e-11
GPR68	104.535	4.7113	0.656621	7.17506	7.22754e-13	2.20392e-11
LILRB1	2407.66	-2.59354	0.361903	-7.1664	7.69978e-13	2.34344e-11
COL8A2	1529.01	2.83135	0.395172	7.16485	7.78692e-13	2.36544e-11
CX3CR1	19186.5	-6.05828	0.845586	-7.16459	7.8019e-13	2.36549e-11
HN1L	450.706	1.50845	0.210638	7.16132	7.99062e-13	2.41811e-11
JAK2	2074.88	-2.59716	0.363021	-7.15431	8.40971e-13	2.54011e-11
SPRED2	490.535	2.74196	0.383415	7.1514	8.58996e-13	2.58965e-11
S1PR3	340.206	-8.36652	1.17036	-7.14869	8.76091e-13	2.63621e-11
NUP210	1697.78	-3.56657	0.498983	-7.14767	8.82654e-13	2.65095e-11
SNTA1	37.3869	3.67187	0.51384	7.14594	8.93804e-13	2.67939e-11
LRRC8D	1090.88	-2.14681	0.300858	-7.13565	9.63318e-13	2.88236e-11
ENKUR	28.3491	-6.78602	0.951351	-7.13303	9.81828e-13	2.93224e-11
TLR10	1190.69	-4.63789	0.651075	-7.12343	1.05275e-12	3.13818e-11
GNAZ	120.065	-5.11452	0.718327	-7.12003	1.07901e-12	3.21045e-11
GNGT2	119.98	-3.97386	0.558398	-7.11654	1.10673e-12	3.28681e-11
ARL1	569.988	1.5104	0.212447	7.10955	1.1642e-12	3.44127e-11
CLDN1	217.096	12.7433	1.79242	7.10952	1.16445e-12	3.44127e-11
SLC39A13	647.534	2.81981	0.39663	7.10943	1.16522e-12	3.44127e-11
CYB561A3	2054.66	2.54181	0.357773	7.10453	1.20734e-12	3.55908e-11
DTNA	323.926	4.47809	0.630543	7.10196	1.22997e-12	3.61911e-11
TMEM236	353.599	7.55244	1.06363	7.10063	1.24188e-12	3.64741e-11
RECQL4	101.453	2.85553	0.402616	7.09245	1.31763e-12	3.86278e-11
RAB27B	67.5621	-9.77417	1.37825	-7.09173	1.32443e-12	3.87559e-11
SATB1	1109.18	-2.55581	0.361078	-7.07829	1.45948e-12	4.26297e-11
LMO2	2074.25	-2.02007	0.285525	-7.07493	1.49521e-12	4.35934e-11
CCR2	1328.69	-7.68605	1.08643	-7.07458	1.49898e-12	4.36235e-11
SLC35A1	609.507	-2.10572	0.297712	-7.07299	1.51634e-12	4.40486e-11
GALNT3	94.7337	-3.99618	0.565063	-7.0721	1.52605e-12	4.42498e-11
AK8	16.4934	7.312	1.034	7.07157	1.53188e-12	4.43383e-11
ZNF467	1596.22	-3.10244	0.43878	-7.0706	1.54265e-12	4.45693e-11
SLC30A3	43.5959	8.77827	1.2421	7.06728	1.58005e-12	4.55672e-11
PHKA2-AS1	136.999	-1.93986	0.274555	-7.06546	1.60081e-12	4.60825e-11
LIMD2	4254.11	-2.59163	0.366909	-7.06342	1.62459e-12	4.66828e-11
ZFAND1	335.409	-1.60168	0.226811	-7.06171	1.64469e-12	4.71755e-11
C1QB	14655.3	6.06759	0.859267	7.06136	1.6488e-12	4.72084e-11
SENP7	926.801	-2.58326	0.366081	-7.05653	1.70713e-12	4.8791e-11
TTC39B	412.912	3.17176	0.450131	7.0463	1.83741e-12	5.24206e-11
PHLDA3	201.888	10.5489	1.49938	7.03549	1.98556e-12	5.65458e-11
GCHFR	254.145	3.02002	0.429788	7.02677	2.11368e-12	6.00704e-11
MAP3K3	3767.04	-1.58989	0.226274	-7.02637	2.11975e-12	6.00704e-11
RPH3A	192.757	-10.4249	1.48369	-7.02631	2.12062e-12	6.00704e-11
CSF1	2099.01	7.39441	1.05271	7.02414	2.15389e-12	6.09047e-11
FAM117A	328.172	-2.69389	0.383984	-7.01563	2.28912e-12	6.4614e-11
MMP9	8116.49	9.90541	1.41252	7.01259	2.33952e-12	6.592e-11
PDE4B	802.267	-4.26607	0.608706	-7.00843	2.41012e-12	6.77894e-11
FAIM2	288.735	11.4518	1.63429	7.00722	2.43105e-12	6.82576e-11
ANP32A	2062.12	-1.33361	0.190337	-7.00657	2.44231e-12	6.84532e-11
GAPT	687.53	-6.10614	0.871547	-7.0061	2.45052e-12	6.85629e-11
ANKLE1	79.9646	-3.17725	0.454143	-6.99614	2.63117e-12	7.34883e-11
ABCA1	3195.91	4.36829	0.624756	6.99199	2.71005e-12	7.55591e-11
MAPK13	812.055	5.01623	0.717561	6.99066	2.73586e-12	7.61458e-11
TFCP2	925.474	-1.30859	0.187205	-6.99014	2.74608e-12	7.61812e-11
MFAP3L	74.4609	-5.1009	0.72973	-6.99011	2.74669e-12	7.61812e-11
CH25H	6229.67	7.76333	1.1112	6.98642	2.8198e-12	7.80733e-11
IFT122	431.362	1.3175	0.188637	6.98433	2.86225e-12	7.91113e-11
FICD	125.961	2.27575	0.325938	6.98216	2.90671e-12	8.0201e-11
HAMP	292.49	7.2797	1.0429	6.98027	2.9462e-12	8.10561e-11
APOD	51.5491	12.0528	1.72672	6.98019	2.94786e-12	8.10561e-11
AGRN	671.496	5.74876	0.823796	6.97837	2.98618e-12	8.19683e-11
CXorf38	927.161	-1.36919	0.196277	-6.97583	3.04079e-12	8.33239e-11
EAF2	180.636	-2.48469	0.356566	-6.96838	3.20614e-12	8.76776e-11
TNFRSF11A	440.456	4.67623	0.671116	6.96783	3.21858e-12	8.76776e-11
C3	74931.9	3.03295	0.435285	6.96773	3.22084e-12	8.76776e-11
ARHGAP30	5758.73	-1.45768	0.209206	-6.9677	3.22166e-12	8.76776e-11
TRMT5	187.78	2.29272	0.329076	6.96714	3.23453e-12	8.78779e-11
TRIM54	90.6849	9.57038	1.3739	6.96584	3.2644e-12	8.85385e-11
SPSB1	180.243	5.75916	0.826804	6.96556	3.27098e-12	8.85665e-11
PAPLN	306.476	2.64604	0.380097	6.96149	3.36691e-12	9.10093e-11
EXD2	351.505	1.63264	0.234575	6.95998	3.40326e-12	9.18363e-11
SH3RF3	1337.72	3.20093	0.460134	6.95652	3.48782e-12	9.39591e-11
SLC16A1	436.967	2.82486	0.40616	6.95505	3.52427e-12	9.47808e-11
MMP12	587.748	15.7299	2.26194	6.95416	3.5467e-12	9.52236e-11
CDC14A	284.463	-2.2902	0.329705	-6.9462	3.75258e-12	1.00582e-10
NRP1	1804.97	6.66791	0.960314	6.94347	3.82573e-12	1.0237e-10
RBMX	1542.7	-1.57873	0.227393	-6.94276	3.84515e-12	1.02718e-10
OSGIN1	112.783	4.63515	0.668655	6.93205	4.14785e-12	1.10619e-10
FLRT2	64.175	11.0393	1.59285	6.93052	4.19283e-12	1.11631e-10
HENMT1	277.007	-1.93544	0.279327	-6.92895	4.23963e-12	1.12689e-10
TSC22D3	6472.84	-5.13405	0.741098	-6.92763	4.27962e-12	1.13563e-10
MSC	101.886	6.79856	0.98178	6.92473	4.36819e-12	1.15721e-10
VSIG2	60.7419	-4.51338	0.651989	-6.92247	4.43846e-12	1.17387e-10
ZBTB8A	63.5863	3.47681	0.502276	6.92212	4.44942e-12	1.17482e-10
TRIP6	390.667	3.07846	0.444766	6.92152	4.46817e-12	1.17782e-10
GTF2E1	280.964	1.28002	0.18511	6.91488	4.68271e-12	1.23234e-10
STK38	2103.07	-1.68341	0.24353	-6.91253	4.76069e-12	1.2508e-10
RAI14	155.208	7.16913	1.03724	6.91171	4.78832e-12	1.25599e-10
ASPHD1	39.9126	6.55237	0.948075	6.91124	4.80431e-12	1.25811e-10
FGD2	6893.02	-2.83085	0.409656	-6.91031	4.83599e-12	1.26434e-10
PLEKHB2	3099.26	1.65013	0.238946	6.90587	4.9896e-12	1.30222e-10
GARS	1380.83	1.80894	0.26195	6.90566	4.99721e-12	1.30222e-10
ZNF618	822.141	2.79005	0.404496	6.89761	5.28862e-12	1.3759e-10
SDPR	519.995	-7.39177	1.07188	-6.89606	5.34659e-12	1.38831e-10
TMEM38A	49.3263	-3.43484	0.498117	-6.89565	5.36198e-12	1.38831e-10
GOSR1	744.901	1.06361	0.154244	6.89564	5.3624e-12	1.38831e-10
CD80	103.896	5.80033	0.841192	6.89537	5.37263e-12	1.3887e-10
SEMA4C	1311.62	-3.37963	0.490325	-6.89263	5.47712e-12	1.41342e-10
HSD17B11	2142.8	-1.99416	0.289431	-6.88993	5.582e-12	1.43609e-10
ZDHHC9	192.921	1.98964	0.288775	6.8899	5.583e-12	1.43609e-10
SH2D3C	961.534	-2.89798	0.420744	-6.88775	5.66807e-12	1.45563e-10
STX16	3937.17	-1.38977	0.201798	-6.88694	5.70045e-12	1.46159e-10
NFKBIZ	2481.72	-3.64348	0.5291	-6.88619	5.73069e-12	1.46698e-10
RNASEH2B	412.228	-1.89505	0.275255	-6.88472	5.78997e-12	1.47978e-10
C2orf88	174.64	-4.30329	0.625089	-6.88429	5.80767e-12	1.48193e-10
SYCP2	117.841	-3.97459	0.578436	-6.87127	6.36321e-12	1.62109e-10
ZNF674-AS1	68.9591	-2.19427	0.319444	-6.86902	6.46422e-12	1.6442e-10
OSBPL7	529.428	-2.30553	0.335695	-6.86792	6.51466e-12	1.65439e-10
LSR	106.013	4.26732	0.621726	6.86366	6.71196e-12	1.70179e-10
CHDH	23.3192	7.61553	1.10968	6.8628	6.75239e-12	1.70932e-10
LINC01003	129.331	-2.36068	0.344093	-6.86058	6.85834e-12	1.73339e-10
MMRN1	1020.5	-8.47706	1.23599	-6.8585	6.95851e-12	1.75536e-10
RXFP2	28.8893	-10.0634	1.46732	-6.85832	6.96727e-12	1.75536e-10
PPFIBP1	162.718	3.94924	0.575864	6.85794	6.98608e-12	1.75732e-10
PNISR	3950.21	-1.71874	0.250794	-6.85321	7.22125e-12	1.81361e-10
CEP112	20.627	5.99985	0.875983	6.84927	7.42279e-12	1.8613e-10
NAV2	364.808	8.02283	1.17142	6.84879	7.44779e-12	1.86464e-10
MTHFD1	1039.23	1.74224	0.254406	6.84826	7.47519e-12	1.86856e-10
TFCP2L1	523.708	4.63505	0.677518	6.84122	7.85239e-12	1.95978e-10
TNFRSF1B	11161.1	-2.35397	0.344167	-6.8396	7.94144e-12	1.97891e-10
TMEM231	34.6558	2.4538	0.359153	6.83219	8.3628e-12	2.08065e-10
OLIG1	298.319	-5.53315	0.810649	-6.82558	8.75708e-12	2.17536e-10
BCL2L1	1563.14	2.53405	0.371407	6.82285	8.92525e-12	2.21369e-10
SUPT20H	959.373	-1.33096	0.195143	-6.82044	9.07607e-12	2.2476e-10
IL17RB	60.0259	2.7291	0.400275	6.81806	9.2275e-12	2.28155e-10
GORASP2	946.098	1.04073	0.152671	6.81682	9.30778e-12	2.29784e-10
PLCL2	1085.9	-2.02469	0.297373	-6.80858	9.85688e-12	2.42922e-10
TXLNA	1610.01	1.45425	0.213597	6.80838	9.87043e-12	2.42922e-10
POLG2	231.379	-1.68683	0.247786	-6.80761	9.92352e-12	2.43852e-10
HEBP2	592.923	-2.52105	0.370436	-6.80562	1.00613e-11	2.46859e-10
CCL7	70.6883	10.2203	1.50214	6.80383	1.01874e-11	2.49567e-10
CYB5A	219.26	2.49523	0.366754	6.80355	1.02074e-11	2.49674e-10
GDPD3	172.18	-3.57386	0.525444	-6.8016	1.03461e-11	2.52679e-10
CA11	112.983	3.25558	0.478844	6.79882	1.05476e-11	2.57208e-10
ABHD12	1685.5	2.11273	0.310811	6.79745	1.06484e-11	2.59268e-10
ADCY3	1085.77	4.60621	0.677731	6.79652	1.07178e-11	2.60561e-10
ZNF277	316.792	-1.99441	0.293486	-6.79561	1.07853e-11	2.61801e-10
PPARG	340.38	4.93661	0.726599	6.79413	1.08965e-11	2.64098e-10
CLUH	969.513	2.16947	0.319333	6.79373	1.0927e-11	2.64437e-10
LPIN3	136.909	6.13996	0.904432	6.78874	1.13116e-11	2.73329e-10
SERPINB1	4095.68	-2.58055	0.380397	-6.78383	1.17034e-11	2.82368e-10
CRABP2	831.767	5.56193	0.820958	6.77492	1.24475e-11	2.99867e-10
SPRY2	1266.52	3.83782	0.566599	6.77343	1.25768e-11	3.02526e-10
CD84	8194.55	2.63803	0.389497	6.77291	1.26216e-11	3.03146e-10
BCAM	31.0756	9.40648	1.38919	6.77121	1.27705e-11	3.05847e-10
CCL2	2374.2	8.58513	1.2679	6.77115	1.2776e-11	3.05847e-10
GPR137B	697.752	2.28333	0.337223	6.77098	1.27916e-11	3.05847e-10
PELI2	861.471	-3.25149	0.48025	-6.77042	1.28413e-11	3.06576e-10
PEBP1	1126.11	2.20446	0.325636	6.7697	1.29045e-11	3.07626e-10
LRRC4	1106.68	-4.29918	0.635089	-6.76941	1.29307e-11	3.07789e-10
BMPR1A	114.403	2.2967	0.339305	6.76883	1.29829e-11	3.08572e-10
CDC42BPB	2023.87	1.80602	0.266828	6.76846	1.30163e-11	3.08905e-10
ICAM2	485.458	-3.42417	0.506124	-6.76548	1.3287e-11	3.1486e-10
TRA2A	1463.49	-1.51453	0.223937	-6.76319	1.34989e-11	3.19407e-10
KCNJ1	120.525	5.0289	0.743764	6.76142	1.36643e-11	3.22841e-10
L3MBTL3	283.699	-2.37027	0.350895	-6.75493	1.42907e-11	3.37141e-10
TRMT10B	286.532	-1.63073	0.241436	-6.75428	1.43545e-11	3.38032e-10
ACSL3	1306.87	2.30307	0.340987	6.75412	1.43708e-11	3.38032e-10
DIRAS1	111.188	7.00214	1.03692	6.75279	1.45026e-11	3.40631e-10
RAPGEF3	200.156	3.82726	0.567031	6.74965	1.48199e-11	3.47571e-10
DSCC1	39.5187	4.31568	0.639442	6.74914	1.48724e-11	3.48289e-10
TIMP2	8125.99	1.80686	0.267802	6.747	1.50935e-11	3.52948e-10
C1orf204	410.671	5.80884	0.861049	6.74624	1.51725e-11	3.54278e-10
FOCAD	394.522	1.68929	0.250526	6.74296	1.55196e-11	3.61598e-10
MYO6	461.963	4.74401	0.703562	6.74285	1.55314e-11	3.61598e-10
PTPN21	21.6327	4.86413	0.721493	6.74176	1.56481e-11	3.63783e-10
TRIM52	573.013	-1.70251	0.252685	-6.73766	1.60954e-11	3.73637e-10
APBB2	134.162	4.34767	0.645917	6.73102	1.68483e-11	3.90536e-10
UNG	189.036	2.22173	0.330083	6.73081	1.68723e-11	3.90536e-10
TMEM45B	87.1242	6.06642	0.90138	6.73015	1.69487e-11	3.91737e-10
SNX8	665.587	3.0468	0.452859	6.72792	1.72103e-11	3.97206e-10
ADM2	28.3938	8.35978	1.24299	6.72555	1.74931e-11	4.0315e-10
ADPGK	3498.35	-0.851969	0.126721	-6.72321	1.77762e-11	4.09083e-10
LAMA3	19.77	9.53806	1.41883	6.72246	1.78676e-11	4.10594e-10
FARSA	717.021	1.93625	0.288117	6.72036	1.81271e-11	4.15874e-10
AHNAK2	579.786	5.15565	0.76719	6.72018	1.81495e-11	4.15874e-10
EIF2S3	3386.32	-1.3386	0.199241	-6.71848	1.83629e-11	4.20161e-10
DMTN	176.199	-5.8965	0.877855	-6.71694	1.8558e-11	4.24015e-10
FAM127C	57.8871	3.00951	0.448258	6.71379	1.89628e-11	4.32645e-10
MKRN1	1975.53	-1.33306	0.19859	-6.71265	1.91123e-11	4.35434e-10
SLC9A1	752.478	2.05148	0.305628	6.71236	1.91504e-11	4.35679e-10
BTK	2405.37	-1.38517	0.206383	-6.71162	1.92473e-11	4.3726e-10
SETBP1	426.059	-4.48669	0.668708	-6.70949	1.95304e-11	4.4306e-10
HSPG2	117.782	4.28714	0.640218	6.69638	2.13641e-11	4.83969e-10
SLC12A5	72.1818	4.93766	0.737459	6.69551	2.14924e-11	4.86185e-10
C19orf71	233.101	2.90578	0.434121	6.69347	2.17938e-11	4.92306e-10
PTPN18	4483.49	-1.6435	0.245733	-6.68816	2.25996e-11	5.09787e-10
GDA	35.2332	11.0104	1.64644	6.68742	2.27144e-11	5.11651e-10
ST8SIA4	2121.38	-2.53215	0.378748	-6.68558	2.30009e-11	5.17374e-10
ESR1	53.367	4.58712	0.686171	6.6851	2.30768e-11	5.1835e-10
FAM122C	66.7741	-1.89295	0.283374	-6.68006	2.38845e-11	5.35738e-10
TMEM104	827.971	2.09181	0.313302	6.67665	2.4446e-11	5.47564e-10
SULT1B1	106.097	-8.87216	1.32921	-6.67479	2.47591e-11	5.53799e-10
TMEM251	354.292	2.50407	0.375181	6.67429	2.48432e-11	5.54901e-10
FAM204A	487.365	-1.24947	0.187252	-6.67267	2.51188e-11	5.60272e-10
SIGLEC10	5939.6	-3.23151	0.484569	-6.66883	2.57856e-11	5.74341e-10
NOP9	1576.65	-1.41965	0.21293	-6.66722	2.60696e-11	5.79857e-10
SEMA7A	983.398	4.54144	0.681664	6.66228	2.69617e-11	5.98865e-10
SPTBN4	16.8484	6.56702	0.986026	6.66009	2.73659e-11	6.06997e-10
RAB37	513.602	-6.59515	0.990737	-6.65681	2.79825e-11	6.19813e-10
GEM	64.3352	6.38869	0.960397	6.65213	2.88872e-11	6.38964e-10
AK2	1286.88	-1.24896	0.187915	-6.64639	3.00359e-11	6.63453e-10
FABP4	117.325	13.08	1.96806	6.64615	3.00853e-11	6.63625e-10
FYB	8973.35	-1.47825	0.222622	-6.64017	3.13316e-11	6.9016e-10
VKORC1L1	488.734	1.692	0.254829	6.63973	3.14262e-11	6.91289e-10
AACS	212.1	1.37818	0.207635	6.63755	3.18949e-11	7.00633e-10
KIAA1683	204.499	-4.73789	0.7142	-6.63385	3.27043e-11	7.17424e-10
RASGRF1	84.0131	5.77159	0.870351	6.63134	3.32651e-11	7.28724e-10
NUPR1	417.828	12.3163	1.8574	6.63092	3.33599e-11	7.298e-10
R3HDM2	1810.94	-1.40267	0.211588	-6.62927	3.37356e-11	7.3671e-10
MTF2	690.574	-1.16061	0.175079	-6.62905	3.37854e-11	7.3671e-10
NRCAM	68.9395	11.0021	1.65971	6.62892	3.38144e-11	7.3671e-10
P2RX7	2957.74	2.65271	0.400347	6.62604	3.4481e-11	7.50209e-10
S100A12	3713.42	-11.395	1.72128	-6.6201	3.5896e-11	7.7993e-10
BIN2	5083.64	-2.18691	0.330386	-6.61927	3.6097e-11	7.83231e-10
KCNQ3	3169.03	8.23131	1.24379	6.61794	3.6424e-11	7.89253e-10
TNFSF15	275.053	6.03167	0.911448	6.61768	3.64887e-11	7.89583e-10
CABLES1	267.901	3.26306	0.49323	6.61569	3.69835e-11	7.99204e-10
TIMP3	565.63	8.64242	1.30737	6.61056	3.82865e-11	8.26243e-10
MSL2	1095.04	-1.65858	0.250957	-6.60901	3.86907e-11	8.33836e-10
RGS12	1274.07	2.9128	0.440746	6.60879	3.87461e-11	8.33905e-10
HSD17B7P2	95.5008	-2.28025	0.345238	-6.60486	3.97897e-11	8.55211e-10
PLCB1	150.354	-4.80076	0.727208	-6.60163	4.06654e-11	8.72856e-10
TSFM	245.167	1.34488	0.203744	6.60084	4.08839e-11	8.76366e-10
STAT6	7048.9	-1.27068	0.192528	-6.59997	4.11228e-11	8.80303e-10
SLC28A3	895.841	6.59705	1.00063	6.59287	4.31412e-11	9.22273e-10
MOCS3	114.141	2.03263	0.308429	6.59026	4.39052e-11	9.3735e-10
CCNL1	4254.89	-2.46932	0.374745	-6.58934	4.41793e-11	9.41941e-10
MSR1	2904.2	4.81511	0.730973	6.58726	4.48025e-11	9.53952e-10
MARK2	2050.46	-1.21333	0.184239	-6.58566	4.52877e-11	9.62997e-10
TRIM16	93.7846	2.30209	0.349682	6.5834	4.59824e-11	9.76468e-10
TFG	788.033	1.13684	0.172813	6.57846	4.7534e-11	1.00808e-09
NRSN2	39.6877	3.14063	0.477467	6.5777	4.77782e-11	1.01191e-09
PBDC1	353.236	2.00265	0.305753	6.54991	5.75714e-11	1.2177e-09
VILL	362.505	-1.7902	0.273396	-6.54801	5.83102e-11	1.22978e-09
EPC1	1023.53	-1.58889	0.242658	-6.54786	5.83687e-11	1.22978e-09
BCAP31	3232.57	2.21972	0.339	6.54784	5.83736e-11	1.22978e-09
RINL	360.776	-1.98078	0.302535	-6.54728	5.85955e-11	1.23282e-09
SMC5	1085.25	-1.95323	0.298393	-6.54582	5.91695e-11	1.24326e-09
DMTF1	1863.89	-1.55528	0.237626	-6.54509	5.94607e-11	1.24774e-09
C4orf33	252.88	-2.01773	0.308385	-6.54289	6.03398e-11	1.26452e-09
HEMGN	19.3058	-6.99989	1.07023	-6.54053	6.13018e-11	1.28132e-09
DOCK2	5744.12	-1.60311	0.245103	-6.54053	6.13021e-11	1.28132e-09
CC2D1B	1148.6	1.30209	0.199174	6.53745	6.25751e-11	1.30621e-09
CCDC127	144.379	1.85317	0.283517	6.53635	6.30368e-11	1.31413e-09
LINC00504	54.3603	6.42144	0.982461	6.53607	6.31548e-11	1.31487e-09
KCNC4	60.1228	4.17516	0.638807	6.53587	6.32397e-11	1.31492e-09
AFAP1L1	344.351	11.5488	1.76851	6.53024	6.56639e-11	1.36355e-09
LAMP3	56.1285	6.28432	0.963046	6.52547	6.77904e-11	1.40588e-09
TSPAN16	35.5753	-6.59971	1.01162	-6.52393	6.84881e-11	1.4185e-09
HPGDS	453.332	3.57369	0.548681	6.51324	7.35493e-11	1.52135e-09
SCARB1	1932.15	2.63021	0.404165	6.50777	7.6275e-11	1.57569e-09
ZFYVE28	161.911	3.0063	0.46207	6.50616	7.70948e-11	1.59057e-09
PLAC8	809.441	-8.31179	1.27809	-6.50327	7.85939e-11	1.6194e-09
ZNF33B	305.85	-2.86909	0.441572	-6.49744	8.17001e-11	1.68123e-09
NFE2L2	1909.79	1.67443	0.257758	6.49613	8.24115e-11	1.69368e-09
TACC2	21.9656	10.6528	1.64031	6.49437	8.33828e-11	1.71144e-09
EML1	432.772	8.89389	1.36992	6.49226	8.45591e-11	1.73335e-09
DENND1A	1052.01	-1.65687	0.255659	-6.48075	9.12657e-11	1.86843e-09
JAKMIP2	300.6	5.58694	0.862125	6.48043	9.14589e-11	1.86998e-09
RGS6	18.377	-4.84508	0.74784	-6.47877	9.24734e-11	1.8883e-09
BAG2	61.7692	2.22871	0.344123	6.47648	9.38866e-11	1.91471e-09
CCDC88B	3812.95	-2.15591	0.332936	-6.47545	9.45277e-11	1.92532e-09
NUAK2	541.631	-3.44249	0.532147	-6.46906	9.86169e-11	2.00605e-09
NOTCH3	129.229	6.99391	1.08117	6.46881	9.87771e-11	2.00675e-09
WAC	2800.02	-1.0799	0.166969	-6.46764	9.95431e-11	2.01974e-09
C3orf18	126.641	1.93559	0.299301	6.46703	9.99506e-11	2.02543e-09
PITPNC1	450.826	-1.5742	0.24389	-6.45456	1.08536e-10	2.19486e-09
WAS	3986	-2.01761	0.31259	-6.45449	1.08587e-10	2.19486e-09
CD247	183.743	-6.25153	0.968979	-6.45166	1.1063e-10	2.23332e-09
PI4K2A	1612.11	2.54054	0.393811	6.45118	1.10983e-10	2.23761e-09
ERRFI1	90.6946	2.65402	0.411697	6.44653	1.1444e-10	2.3044e-09
THBS1	1497.89	-10.7762	1.67174	-6.44609	1.1477e-10	2.30813e-09
STAC2	29.8389	10.5114	1.63335	6.43551	1.23063e-10	2.47179e-09
SDC2	814.005	6.51982	1.01336	6.43384	1.24417e-10	2.49584e-09
GPC1	16.8297	6.79422	1.05753	6.42462	1.32201e-10	2.64867e-09
TBC1D24	251.041	1.93759	0.301634	6.42363	1.33066e-10	2.66265e-09
GCH1	614.421	-3.68577	0.574098	-6.42011	1.36175e-10	2.72144e-09
DAPP1	997.545	-2.06724	0.322009	-6.41982	1.36433e-10	2.72319e-09
USP3	1977.64	-1.45661	0.226901	-6.41958	1.36652e-10	2.72417e-09
NCEH1	906.639	2.80487	0.437285	6.41428	1.41488e-10	2.81703e-09
GBA	1370.92	1.68244	0.262317	6.41375	1.41985e-10	2.82342e-09
SFMBT1	343.787	1.91274	0.298373	6.41056	1.4499e-10	2.87957e-09
LZTS2	514.461	2.34057	0.365204	6.40894	1.46539e-10	2.90671e-09
CD79B	273.614	-6.81026	1.06379	-6.40187	1.53489e-10	3.04081e-09
ARMC2	59.1945	-1.94263	0.303464	-6.40153	1.53828e-10	3.04373e-09
TMEM140	858.392	1.90631	0.297872	6.39977	1.55612e-10	3.07521e-09
C1QA	8516.22	5.15403	0.80537	6.39957	1.55815e-10	3.07541e-09
AGO4	3342.47	-2.10122	0.328368	-6.39899	1.56412e-10	3.08329e-09
LY6G6E	15.9904	-7.91782	1.2374	-6.39876	1.56647e-10	3.08329e-09
SNX12	522.006	1.15638	0.180724	6.39861	1.56794e-10	3.08329e-09
ACRBP	319.479	-3.45721	0.540386	-6.39766	1.57772e-10	3.09871e-09
C20orf194	1377.09	1.9977	0.312302	6.39671	1.58761e-10	3.11214e-09
UIMC1	539.342	-1.54635	0.241745	-6.39663	1.58846e-10	3.11214e-09
TMEM115	641.251	1.72217	0.269481	6.39068	1.65147e-10	3.2316e-09
PLXNA1	752.069	5.61958	0.87938	6.39038	1.6547e-10	3.23396e-09
MYO15B	8199.3	-2.55993	0.400671	-6.38912	1.66848e-10	3.25691e-09
DLEU2	158.509	-2.78687	0.436258	-6.38813	1.67926e-10	3.27395e-09
LBR	1924.47	-2.15176	0.336889	-6.38714	1.69022e-10	3.29129e-09
SERPINB9	6008.09	-2.80322	0.43912	-6.38372	1.72836e-10	3.35971e-09
LAT2	4298.97	-1.76112	0.275881	-6.38361	1.72957e-10	3.35971e-09
CA5B	314.819	-1.92939	0.302442	-6.37937	1.77815e-10	3.44987e-09
TBPL1	149.688	-1.84897	0.290124	-6.37302	1.85342e-10	3.59153e-09
GIMAP2	870.833	-2.40542	0.377586	-6.37053	1.88379e-10	3.64596e-09
RAB44	270.396	-7.54895	1.1862	-6.36397	1.96599e-10	3.79768e-09
TMTC4	145.653	-1.99481	0.313457	-6.3639	1.96695e-10	3.79768e-09
C19orf12	368.035	1.22609	0.192675	6.36353	1.97164e-10	3.80214e-09
HSD11B1	283.939	13.5071	2.12286	6.36266	1.98294e-10	3.81661e-09
AQP5	17.7043	10.0638	1.58171	6.36258	1.98393e-10	3.81661e-09
SIN3B	2028.13	-1.55439	0.244315	-6.36223	1.98848e-10	3.82076e-09
HSH2D	714.167	-5.68832	0.894673	-6.35799	2.04415e-10	3.923e-09
RAB42	134.356	7.67151	1.20785	6.35137	2.13404e-10	4.09058e-09
DDX39B	5040.14	-1.57914	0.248657	-6.35069	2.1435e-10	4.10379e-09
UBE2D4	328.451	1.22466	0.192855	6.35018	2.15069e-10	4.11261e-09
PARVA	13.3656	9.75547	1.53708	6.34676	2.19901e-10	4.19997e-09
MYO1G	3076.27	-5.48548	0.865069	-6.34109	2.28151e-10	4.35233e-09
ZNF34	143.413	-1.77035	0.279492	-6.33418	2.38604e-10	4.54631e-09
TSPAN3	1807.18	1.48692	0.234877	6.33064	2.44142e-10	4.64628e-09
CRBN	703.598	-1.34489	0.212465	-6.32995	2.45243e-10	4.66166e-09
SLC17A7	20.093	9.26121	1.46544	6.31976	2.61964e-10	4.97357e-09
GDF15	117.688	7.1181	1.12656	6.31844	2.64214e-10	5.00541e-09
MTMR2	355.609	1.59679	0.252721	6.31841	2.64268e-10	5.00541e-09
AP5S1	163.823	1.62248	0.25684	6.31707	2.66567e-10	5.04295e-09
ARRDC3	2217.65	-3.24128	0.513292	-6.31469	2.70708e-10	5.11523e-09
DENND5B	176.359	3.86353	0.611999	6.31297	2.73723e-10	5.16608e-09
MOB3A	3345.24	-1.5271	0.241949	-6.31167	2.76037e-10	5.2036e-09
ATP9B	683.461	1.35271	0.214366	6.31028	2.78536e-10	5.24096e-09
KHDRBS3	344.127	4.3919	0.696	6.3102	2.78677e-10	5.24096e-09
GIPC1	339.212	3.38535	0.536567	6.30927	2.80361e-10	5.26643e-09
OPA3	423.287	1.51447	0.240232	6.30419	2.89711e-10	5.43566e-09
ARHGEF10	152.634	3.57813	0.567799	6.30177	2.94275e-10	5.5148e-09
CNTRL	1615.09	-2.01436	0.319791	-6.29898	2.99617e-10	5.60486e-09
TSPAN10	13.6752	6.10269	0.968852	6.29889	2.99783e-10	5.60486e-09
LY75-CD302	5356.75	-2.45463	0.389825	-6.29675	3.03957e-10	5.67162e-09
CHPF	48.5369	5.0771	0.806312	6.29669	3.04065e-10	5.67162e-09
PSMB5	539.228	1.94706	0.309349	6.29406	3.0926e-10	5.76177e-09
C1GALT1	701.564	-1.96093	0.311765	-6.28977	3.17935e-10	5.91649e-09
LINC00968	37.9782	-2.47745	0.393942	-6.28886	3.19797e-10	5.94421e-09
TPPP3	93.7821	-6.3975	1.01743	-6.28791	3.21767e-10	5.97386e-09
MICAL3	332.256	3.24814	0.516651	6.28691	3.23851e-10	6.00555e-09
RND3	65.5318	10.3197	1.64197	6.28496	3.27944e-10	6.07439e-09
KCNMA1	873.244	5.9026	0.939257	6.28433	3.29281e-10	6.09207e-09
MPEG1	10758.7	-3.03476	0.48362	-6.27511	3.49394e-10	6.45671e-09
CHD3	1786.14	-1.72771	0.275357	-6.27444	3.50892e-10	6.47688e-09
LINC00694	74.0772	-7.88746	1.25722	-6.27372	3.52523e-10	6.49946e-09
DAZAP2	6455.25	-1.39579	0.222706	-6.26739	3.67157e-10	6.7571e-09
ALOX12	151.174	-2.40667	0.384004	-6.26731	3.67344e-10	6.7571e-09
PMFBP1	97.8787	3.19357	0.509687	6.26574	3.7106e-10	6.81758e-09
SFXN2	452.498	2.89368	0.461925	6.26439	3.7428e-10	6.86884e-09
CASP8	1238.3	-2.15955	0.344983	-6.25987	3.8531e-10	7.06313e-09
ZFP36	14006.7	-3.50238	0.559949	-6.25482	3.97974e-10	7.2869e-09
CEBPD	6548.41	-4.64717	0.743551	-6.24998	4.10518e-10	7.50796e-09
LINC01050	12.377	9.15417	1.46554	6.24628	4.20352e-10	7.67865e-09
ACOT1	127.079	3.61089	0.578102	6.24611	4.20814e-10	7.67865e-09
DTWD1	137.181	-1.56594	0.250787	-6.24412	4.26202e-10	7.76809e-09
ADAM12	54.0214	6.17291	0.988794	6.24287	4.29627e-10	7.82156e-09
METTL1	158.443	3.40979	0.546426	6.24016	4.37118e-10	7.94667e-09
KDM1B	1060.37	-2.04198	0.327239	-6.24003	4.37495e-10	7.94667e-09
KEAP1	661.617	1.73183	0.277546	6.23979	4.38164e-10	7.94977e-09
RHCG	15.4821	10.5194	1.68687	6.23606	4.48742e-10	8.13242e-09
ATP6V0D2	604.641	14.9409	2.39668	6.23398	4.54744e-10	8.23185e-09
FAF2	1001.09	1.17274	0.188203	6.23128	4.62652e-10	8.3655e-09
TBC1D16	1837.34	3.56353	0.571965	6.23032	4.65481e-10	8.40713e-09
FASN	974.383	2.91409	0.468037	6.2262	4.7789e-10	8.62149e-09
CDCP1	285.915	4.09087	0.657187	6.22482	4.82119e-10	8.68794e-09
FAM57A	48.033	4.03084	0.647604	6.22423	4.83929e-10	8.71072e-09
DACT1	304.18	4.854	0.779968	6.22333	4.86711e-10	8.75091e-09
HNRNPDL	4374.56	-1.28382	0.206312	-6.2227	4.88686e-10	8.77654e-09
SLC17A9	721.208	3.1898	0.513264	6.21474	5.14106e-10	9.22269e-09
ALDH3A2	991.149	1.17582	0.18926	6.21274	5.20697e-10	9.33042e-09
TUBA8	101.503	-2.9984	0.482873	-6.20951	5.31513e-10	9.51355e-09
BCAR1	34.9208	9.73177	1.56883	6.2032	5.5326e-10	9.89169e-09
RUNX2	1493.88	-2.84486	0.458741	-6.20145	5.59445e-10	9.99108e-09
CDK4	820.699	1.72981	0.279001	6.2	5.64634e-10	1.00725e-08
ST6GALNAC4	339.156	2.26865	0.366021	6.19815	5.71299e-10	1.018e-08
SLAMF9	21.3489	4.60711	0.743712	6.19475	5.83785e-10	1.03908e-08
SLC12A9	2687.95	-2.00157	0.323275	-6.19155	5.9577e-10	1.05923e-08
CTSV	37.8371	7.14397	1.15439	6.18855	6.07218e-10	1.07839e-08
CLNS1A	742.923	-1.47117	0.237819	-6.1861	6.16701e-10	1.09401e-08
MLEC	2360.8	1.93383	0.312728	6.18375	6.25972e-10	1.10922e-08
COPRS	263.845	2.33962	0.37846	6.18194	6.3319e-10	1.12077e-08
TRAK2	997.007	1.45068	0.234675	6.18164	6.34398e-10	1.12166e-08
FAM46C	83.6706	-3.78305	0.612104	-6.18039	6.39424e-10	1.12844e-08
STARD13	195.772	3.83345	0.620266	6.18034	6.3965e-10	1.12844e-08
TLR5	1454.55	-2.56191	0.414559	-6.17986	6.41604e-10	1.13064e-08
SEZ6L2	44.7751	10.7054	1.73306	6.17719	6.5252e-10	1.14861e-08
CD7	189.664	-6.49298	1.05145	-6.17524	6.60639e-10	1.16162e-08
CTSD	24344.9	3.42524	0.554699	6.17495	6.61824e-10	1.16242e-08
RASAL1	16.0939	9.45672	1.53188	6.17328	6.68858e-10	1.17348e-08
CSRP2	44.0929	10.504	1.70218	6.17092	6.78945e-10	1.18987e-08
TMEM41B	496.111	1.69076	0.274089	6.16866	6.88718e-10	1.20567e-08
VWA5A	436.353	2.44202	0.395896	6.16834	6.90118e-10	1.2068e-08
ROGDI	805.499	-2.38373	0.386457	-6.16815	6.90925e-10	1.20689e-08
SMCHD1	2251.57	-2.21971	0.360085	-6.16441	7.07458e-10	1.23441e-08
UNC119	863.345	-1.62232	0.263261	-6.16241	7.16443e-10	1.24872e-08
IQCK	34.686	2.5518	0.414125	6.16191	7.18709e-10	1.25131e-08
HNRNPD	2666.05	-1.27351	0.206812	-6.15778	7.3771e-10	1.28299e-08
PHYKPL	1412.39	-1.1341	0.184179	-6.15757	7.38715e-10	1.28334e-08
PLK1	100.243	3.732	0.606312	6.15524	7.49633e-10	1.30089e-08
ZNF333	799.966	-1.6742	0.272092	-6.15307	7.59982e-10	1.31741e-08
EPS8L2	35.4817	5.09327	0.828563	6.14712	7.89025e-10	1.36627e-08
MNDA	7049.35	-2.6711	0.434885	-6.14209	8.14418e-10	1.40871e-08
USP15	3384.03	-1.98746	0.323735	-6.13914	8.29676e-10	1.43355e-08
GPR85	117.999	4.90117	0.798853	6.13525	8.50228e-10	1.46626e-08
FAM83H	250.564	2.82207	0.459979	6.13521	8.50444e-10	1.46626e-08
ANKH	1349.61	2.85053	0.464791	6.13291	8.62836e-10	1.48602e-08
ZMYM5	346.821	-1.7218	0.280809	-6.13157	8.70149e-10	1.49699e-08
PLXNA3	917.892	4.20199	0.68555	6.12937	8.82282e-10	1.51623e-08
CRISPLD2	981.874	-6.14353	1.00244	-6.1286	8.86543e-10	1.52191e-08
CENPO	570.7	3.36871	0.549816	6.12697	8.9571e-10	1.536e-08
GSTT1	49.7765	2.44755	0.399605	6.12493	9.07238e-10	1.5541e-08
POMT2	290.919	1.34942	0.220706	6.11409	9.71077e-10	1.66167e-08
SNORD3C	7.64628	-4.44328	0.726758	-6.11384	9.72624e-10	1.66253e-08
C19orf38	1542.54	-2.31383	0.378746	-6.10919	1.00138e-09	1.70985e-08
ABCB8	584.166	1.74605	0.285862	6.10802	1.00873e-09	1.72056e-08
CMIP	3150.57	-0.961965	0.15756	-6.1054	1.02545e-09	1.74721e-08
NAT8L	294.665	8.23863	1.34962	6.1044	1.0319e-09	1.75633e-08
ZNF394	574.55	-1.6195	0.265384	-6.1025	1.0442e-09	1.77536e-08
HECTD2	675.776	2.99677	0.491105	6.1021	1.04685e-09	1.77797e-08
MIPEP	161.015	1.87112	0.306724	6.10034	1.05846e-09	1.79552e-08
SLC7A11	304.209	8.67456	1.42202	6.10019	1.05943e-09	1.79552e-08
SLC7A11-AS1	33.7219	10.4731	1.71716	6.09907	1.0669e-09	1.80626e-08
CDC42SE1	6132.44	-1.30563	0.21414	-6.09706	1.08035e-09	1.82709e-08
BTN2A1	1151.13	-1.13178	0.185722	-6.09394	1.10166e-09	1.86115e-08
GCAT	23.7029	4.04697	0.664216	6.09285	1.10918e-09	1.87005e-08
MICALL2	199.168	3.16754	0.519879	6.09284	1.10927e-09	1.87005e-08
GIMAP7	902.106	-3.54697	0.58255	-6.0887	1.13829e-09	1.91695e-08
GOLGA7B	100.558	5.61992	0.923143	6.08781	1.14467e-09	1.92565e-08
ITGA10	53.1572	-3.0748	0.505151	-6.0869	1.15119e-09	1.93459e-08
SLAMF8	1034.63	5.8306	0.957922	6.08671	1.15252e-09	1.93479e-08
BLNK	1227.82	3.61328	0.593782	6.08519	1.16355e-09	1.95124e-08
SSH2	6249.5	-2.63195	0.432551	-6.08471	1.167e-09	1.95497e-08
MEIS1	99.2948	-5.35371	0.87992	-6.08431	1.16992e-09	1.95781e-08
AKAP6	36.3649	4.61224	0.758627	6.07973	1.20386e-09	2.01249e-08
MGLL	936.543	3.24592	0.5341	6.07738	1.22165e-09	2.04009e-08
INTU	111.424	3.01089	0.495474	6.07678	1.2262e-09	2.04555e-08
ZNF276	1842.53	-1.41918	0.23356	-6.07627	1.23008e-09	2.04987e-08
ENG	3266.03	2.08445	0.343138	6.07466	1.24249e-09	2.0684e-08
ATP6AP1	4946.75	1.97305	0.32497	6.07149	1.26731e-09	2.10752e-08
CAD	929.407	1.55779	0.256681	6.06896	1.28741e-09	2.13781e-08
LYPD1	14.5663	9.33803	1.53868	6.06886	1.28821e-09	2.13781e-08
MCM6	423.323	2.16559	0.356899	6.06782	1.29662e-09	2.14953e-08
MYB	54.4277	-5.53055	0.91166	-6.06646	1.30761e-09	2.1655e-08
ITGAV	2743.31	2.68148	0.442117	6.0651	1.31875e-09	2.18169e-08
NCR1	26.205	-6.87381	1.13345	-6.06448	1.32378e-09	2.18773e-08
FAM200B	308.403	-2.00757	0.331134	-6.0627	1.33851e-09	2.20979e-08
MIS18BP1	2223.28	-2.81255	0.464162	-6.05941	1.3662e-09	2.25316e-08
NINL	32.9241	4.7254	0.780197	6.05668	1.38957e-09	2.28934e-08
TOMM40	677.887	2.16144	0.357027	6.05398	1.41312e-09	2.32575e-08
MSH5-SAPCD1	632.573	-1.8224	0.301118	-6.05212	1.42949e-09	2.35025e-08
RIC8B	215.138	-1.36096	0.22492	-6.05087	1.44069e-09	2.36624e-08
GLIPR1	4903.46	-2.38406	0.394412	-6.04459	1.49794e-09	2.45774e-08
RRBP1	2178.84	2.36659	0.391597	6.04345	1.50854e-09	2.47259e-08
PCYT1B	13.5927	-7.61591	1.26152	-6.03709	1.5692e-09	2.56936e-08
RASL11B	55.3119	8.61064	1.42695	6.0343	1.59652e-09	2.61142e-08
ANAPC7	784.505	1.11877	0.185411	6.034	1.59946e-09	2.61354e-08
TFAM	438.857	-1.57343	0.260777	-6.0336	1.60343e-09	2.61736e-08
RWDD2A	116.829	2.02055	0.335013	6.03125	1.62698e-09	2.65307e-08
TFAP2E	50.5688	-2.28637	0.379211	-6.02928	1.64693e-09	2.68286e-08
DES	19.506	-7.77306	1.2894	-6.02845	1.65544e-09	2.69397e-08
SAMD3	49.5458	-6.87863	1.14119	-6.02762	1.66391e-09	2.705e-08
TSPY26P	11.5742	-4.23634	0.70301	-6.02599	1.68072e-09	2.72815e-08
TRAF2	189.619	1.78906	0.296895	6.02591	1.68157e-09	2.72815e-08
OTUD7B	39.5958	3.33651	0.553758	6.02521	1.68893e-09	2.7373e-08
GPR132	980.994	-1.99277	0.330768	-6.02468	1.69439e-09	2.74337e-08
RTKN	282.991	3.03168	0.503254	6.02417	1.69983e-09	2.74939e-08
CYP27B1	146.39	3.7949	0.630206	6.02169	1.7261e-09	2.78904e-08
PNN	1922.96	-1.22624	0.203731	-6.01894	1.75567e-09	2.83394e-08
TIA1	1874.84	-1.59331	0.265061	-6.01111	1.84263e-09	2.9713e-08
SEC22C	637.115	1.3293	0.22115	6.01086	1.84536e-09	2.97271e-08
TULP3	138.721	1.49236	0.248294	6.01047	1.84982e-09	2.97689e-08
USP12	846.865	1.74447	0.29046	6.00587	1.90309e-09	3.05952e-08
ZFAND4	174.251	-2.22148	0.369938	-6.00502	1.91312e-09	3.07053e-08
LYN	5724.91	-1.72878	0.287891	-6.00496	1.91379e-09	3.07053e-08
TRNP1	11.282	-4.44513	0.74037	-6.00394	1.92591e-09	3.08687e-08
AOAH-IT1	14.6917	-5.33896	0.889343	-6.00327	1.93386e-09	3.09651e-08
ZNF616	177.914	1.84442	0.307372	6.00061	1.96574e-09	3.1444e-08
JAK3	2891.78	-4.13819	0.689675	-6.0002	1.97074e-09	3.14924e-08
CISD2	226.954	1.83413	0.305798	5.99784	1.9996e-09	3.19215e-08
MEF2C	5004.8	-2.22622	0.371269	-5.99624	2.01936e-09	3.22048e-08
HECTD3	1032.77	1.08895	0.181615	5.9959	2.02361e-09	3.22403e-08
TXNRD3NB	20.3276	4.04279	0.674387	5.99476	2.03791e-09	3.24358e-08
LINC00324	143.688	-1.71172	0.28556	-5.99425	2.04431e-09	3.25051e-08
HRH2	485.532	-3.48846	0.582233	-5.99152	2.07889e-09	3.29893e-08
TFRC	5468.83	4.37513	0.730221	5.99152	2.07889e-09	3.29893e-08
RHOB	13310.3	-3.42503	0.571739	-5.99054	2.09142e-09	3.31551e-08
SERPINH1	250.275	2.38976	0.398965	5.9899	2.09972e-09	3.32535e-08
EDRF1	441.599	-1.46389	0.24441	-5.98948	2.10509e-09	3.33055e-08
SH3PXD2B	595.919	5.64721	0.942998	5.98857	2.11696e-09	3.34602e-08
ADSSL1	104.515	-2.37954	0.397567	-5.98525	2.16058e-09	3.41157e-08
CD81-AS1	96.7953	3.51874	0.588002	5.98423	2.1741e-09	3.42953e-08
FCHO2	961.997	2.37234	0.396691	5.98033	2.22686e-09	3.50929e-08
PROC	36.5363	5.89911	0.986561	5.97947	2.23861e-09	3.52433e-08
SPATA6	389.684	-2.92696	0.48962	-5.97802	2.25871e-09	3.55106e-08
CSTB	2723.38	2.89361	0.484049	5.97792	2.26005e-09	3.55106e-08
FAM26F	376.988	-4.98763	0.834425	-5.97733	2.26824e-09	3.56006e-08
CLSTN3	385.802	-2.55592	0.427613	-5.97719	2.27024e-09	3.56006e-08
ACE	657.992	8.35895	1.39856	5.97682	2.27533e-09	3.56454e-08
ACP2	1295.39	2.70546	0.453038	5.97182	2.34623e-09	3.67199e-08
DENND4C	1842.59	2.1091	0.353256	5.97048	2.36559e-09	3.69867e-08
ZNF44	323.397	-1.5054	0.252188	-5.96936	2.38187e-09	3.72048e-08
GATM	1399.55	4.17413	0.69974	5.96526	2.44244e-09	3.81136e-08
UBTD1	305.092	3.13986	0.526457	5.96413	2.45934e-09	3.83397e-08
CDS1	95.4974	4.10134	0.68769	5.96393	2.46247e-09	3.8351e-08
RBP1	27.732	8.79847	1.47535	5.96366	2.4665e-09	3.83763e-08
CD34	12.4946	-6.46399	1.084	-5.96307	2.47549e-09	3.84787e-08
ZNF487	43.3072	-2.62596	0.440838	-5.95676	2.57291e-09	3.99188e-08
AMPD3	1603.28	1.96538	0.329943	5.95674	2.57314e-09	3.99188e-08
TMEM184B	696.172	1.36598	0.229488	5.9523	2.64393e-09	4.09771e-08
TMPO	1711.29	-1.70549	0.286636	-5.95001	2.68123e-09	4.15148e-08
C10orf128	779.248	3.13572	0.527134	5.94861	2.70427e-09	4.1831e-08
SLC12A8	165.016	4.27109	0.718079	5.94794	2.71535e-09	4.19616e-08
CALML4	756.898	-1.35634	0.228054	-5.94742	2.72395e-09	4.20538e-08
ITIH5	88.1551	8.52378	1.43345	5.94633	2.74224e-09	4.22953e-08
MSH5	500.113	-1.76232	0.296469	-5.94437	2.77522e-09	4.27626e-08
CAMSAP2	745.104	2.10536	0.35419	5.94417	2.77859e-09	4.27731e-08
ZSCAN16	104.122	-1.80575	0.3039	-5.94192	2.81697e-09	4.33222e-08
C14orf93	192.342	-1.54866	0.260731	-5.93971	2.85526e-09	4.38687e-08
ADAMTS14	27.6603	7.52689	1.26809	5.93561	2.92754e-09	4.49359e-08
SLC11A2	2503.52	2.22331	0.374647	5.93443	2.94874e-09	4.52178e-08
HPS4	975.424	1.30187	0.219412	5.93344	2.96647e-09	4.5446e-08
LRRK2	3124.06	-3.6333	0.612532	-5.93161	2.99976e-09	4.59119e-08
LARS2	315.497	1.47966	0.249597	5.92818	3.06319e-09	4.68378e-08
S100A8	18100.7	-8.30913	1.40182	-5.92739	3.07793e-09	4.7018e-08
CCDC106	137.319	2.916	0.492109	5.92551	3.11326e-09	4.75065e-08
SNX25	158.143	2.32388	0.392191	5.92537	3.11586e-09	4.75065e-08
MMEL1	143.265	3.71019	0.62657	5.92143	3.1915e-09	4.86132e-08
SEC23IP	935.125	1.36099	0.23001	5.91707	3.27721e-09	4.98711e-08
ARHGAP19	587.374	-1.87139	0.316308	-5.91637	3.29125e-09	5.00371e-08
XPA	188.8	-1.43622	0.242856	-5.91389	3.34125e-09	5.07488e-08
PCSK6	212.417	3.35737	0.567838	5.91255	3.36858e-09	5.11153e-08
CLPTM1	1901.11	1.31622	0.222632	5.91206	3.37859e-09	5.12184e-08
SULT1C2	94.3282	12.0005	2.02996	5.9117	3.3859e-09	5.12805e-08
PHF21A	1551.36	-1.78657	0.302228	-5.91133	3.39361e-09	5.13484e-08
PEX14	304.525	1.94103	0.328555	5.90777	3.46776e-09	5.24206e-08
ID1	44.8874	-6.96109	1.17945	-5.90196	3.59208e-09	5.42486e-08
KLC2	202.359	2.29295	0.388771	5.89793	3.6808e-09	5.55358e-08
CCL13	662.484	15.9562	2.70649	5.89553	3.7348e-09	5.62973e-08
BTG1	3701.58	-2.11481	0.358738	-5.89512	3.74404e-09	5.63834e-08
CIT	83.4665	4.28879	0.727727	5.8934	3.78331e-09	5.69209e-08
CASP1	2553.25	-2.33116	0.396742	-5.87575	4.20928e-09	6.32701e-08
TXNRD3	92.7182	3.51531	0.598294	5.87555	4.21449e-09	6.32888e-08
SSPO	683.864	-3.73998	0.636551	-5.87537	4.2189e-09	6.32954e-08
L3MBTL4	197.092	2.13724	0.363978	5.8719	4.30818e-09	6.45741e-08
ATP6V1G2-DDX39B	4811.1	-1.44935	0.246864	-5.87104	4.33065e-09	6.48499e-08
CBR3-AS1	67.465	2.97249	0.506419	5.86963	4.36777e-09	6.53445e-08
MEIS3	19.252	7.44237	1.26889	5.86526	4.48419e-09	6.70233e-08
EDA	109.161	3.43185	0.585264	5.86376	4.52508e-09	6.75711e-08
ACO2	2024.09	1.33836	0.228252	5.86352	4.53144e-09	6.76028e-08
SOAT1	3712.16	1.9477	0.332242	5.86229	4.56518e-09	6.80425e-08
PKHD1L1	20.5627	-8.63166	1.47262	-5.86142	4.58916e-09	6.8336e-08
GZMH	60.5866	-8.45841	1.44349	-5.8597	4.63693e-09	6.8983e-08
MPPE1	807.651	-1.6289	0.278009	-5.85917	4.65199e-09	6.91264e-08
DIXDC1	68.9843	4.52055	0.77155	5.85905	4.65524e-09	6.91264e-08
WDR49	17.3415	-7.87653	1.3445	-5.85831	4.67604e-09	6.93708e-08
MEGF8	923.388	1.74708	0.298283	5.85714	4.70917e-09	6.97972e-08
SLC39A11	744.749	1.98628	0.339186	5.85601	4.74125e-09	7.02074e-08
CDK18	503.177	3.0558	0.522091	5.85299	4.828e-09	7.14258e-08
CAHM	77.2386	-3.48977	0.596305	-5.85232	4.84762e-09	7.16496e-08
AHI1	257.241	2.56425	0.438623	5.84613	5.03137e-09	7.42965e-08
MSL3	1305.67	-1.5929	0.2725	-5.8455	5.05043e-09	7.4509e-08
IL18BP	753.651	2.10692	0.360514	5.8442	5.09015e-09	7.50256e-08
C16orf71	20.1521	4.27825	0.73207	5.84404	5.09499e-09	7.50276e-08
APOBEC3G	502.613	-2.12408	0.363522	-5.84304	5.12558e-09	7.54084e-08
EDA2R	93.583	8.31266	1.42396	5.83771	5.29222e-09	7.77883e-08
G3BP1	1124.81	1.81148	0.310393	5.83609	5.34407e-09	7.84781e-08
TMEM170B	1473.81	-2.70059	0.462813	-5.83517	5.37365e-09	7.884e-08
GNMT	109.046	-2.37389	0.406896	-5.83413	5.40733e-09	7.92611e-08
MMACHC	289.359	2.30182	0.394769	5.83081	5.51573e-09	8.07759e-08
IKZF1	3760.49	-1.6982	0.291268	-5.83038	5.53019e-09	8.09132e-08
EEF2K	642.161	2.27853	0.391169	5.82492	5.71384e-09	8.35237e-08
CCDC47	2103.9	1.23123	0.211436	5.82318	5.77376e-09	8.43223e-08
DHCR24	727.074	5.4643	0.938426	5.82284	5.78551e-09	8.44166e-08
ING1	300.237	-2.0752	0.356492	-5.82117	5.84378e-09	8.51888e-08
SDC3	1148.07	3.34474	0.574648	5.82049	5.86748e-09	8.54563e-08
SLC35F6	1187.82	1.99807	0.343401	5.81846	5.9391e-09	8.64204e-08
BTRC	421.77	1.28656	0.221124	5.81825	5.94678e-09	8.64533e-08
TECR	823.389	1.75787	0.30216	5.81769	5.96678e-09	8.6665e-08
ANKRD13D	1984.68	-1.89328	0.325689	-5.81316	6.13054e-09	8.89625e-08
OTOA	45.8113	6.09562	1.04881	5.81194	6.17543e-09	8.95324e-08
SLC35A2	348.501	1.1662	0.200734	5.8097	6.25863e-09	9.05755e-08
CHKB	1668	-1.56869	0.270012	-5.80969	6.25873e-09	9.05755e-08
SLC29A1	1863.71	2.7453	0.472613	5.80878	6.29291e-09	9.09876e-08
HTRA1	8409.79	4.71558	0.811857	5.80838	6.30811e-09	9.11194e-08
YIPF2	453.244	1.95805	0.337116	5.80824	6.31345e-09	9.11194e-08
MEGF9	3052.02	-3.05184	0.525565	-5.80678	6.36852e-09	9.1831e-08
KLRD1	84.7156	-7.33486	1.26325	-5.80633	6.3856e-09	9.19941e-08
CHEK1	67.4908	3.02922	0.521771	5.80565	6.41155e-09	9.22846e-08
UBE2D1	633.35	-1.95028	0.335948	-5.80529	6.42535e-09	9.23999e-08
CTSF	531.181	3.75767	0.647342	5.80477	6.44534e-09	9.26039e-08
VPS18	802.521	1.68971	0.291218	5.80221	6.54483e-09	9.39487e-08
TAGAP	2463.88	-2.42618	0.418182	-5.80174	6.56316e-09	9.4127e-08
CDS2	1772.71	1.37333	0.236913	5.79677	6.76025e-09	9.68666e-08
TMEM86A	1210.71	2.64944	0.457356	5.79294	6.91632e-09	9.90139e-08
VGLL4	827.075	1.15415	0.199283	5.79152	6.97533e-09	9.97692e-08
BIRC2	1216.59	-1.11917	0.193344	-5.78847	7.10284e-09	1.01502e-07
RRN3P2	101.643	-2.66522	0.460684	-5.78535	7.23607e-09	1.03313e-07
HS3ST2	100.323	13.1442	2.27318	5.7823	7.36882e-09	1.05114e-07
XPOT	1224.99	1.46338	0.253287	5.77756	7.57939e-09	1.08022e-07
MSRB3	31.1699	-7.90997	1.36935	-5.77645	7.62944e-09	1.08638e-07
SMPD1	577.197	1.66791	0.288829	5.77473	7.70751e-09	1.09651e-07
PAIP2	1142.16	-1.25761	0.217791	-5.77437	7.72417e-09	1.09791e-07
FBXO18	1306.26	-0.877995	0.152151	-5.77057	7.90043e-09	1.12196e-07
MYO1E	1330.23	4.38829	0.760605	5.76947	7.95217e-09	1.1283e-07
DFFB	206.269	-1.1748	0.203643	-5.76892	7.97809e-09	1.13097e-07
PELI1	3335.59	-2.24312	0.388972	-5.76679	8.07936e-09	1.14431e-07
NBEAL2	5502.54	-2.3866	0.413995	-5.76481	8.17512e-09	1.15685e-07
CLTCL1	173.377	-3.15417	0.547184	-5.76437	8.19646e-09	1.15845e-07
TRPM2	3425.72	2.20672	0.382827	5.76427	8.20099e-09	1.15845e-07
TUBB4A	37.3415	7.44754	1.2923	5.763	8.26297e-09	1.16617e-07
ATP6V0A1	2944.4	1.7693	0.307082	5.76166	8.32898e-09	1.17445e-07
AGTPBP1	1594.25	-2.62907	0.456377	-5.76074	8.37468e-09	1.1797e-07
PPME1	380.452	1.53836	0.267047	5.76061	8.38099e-09	1.1797e-07
PTPRN2	164.712	-2.74933	0.477317	-5.75997	8.41287e-09	1.18314e-07
DUSP16	733.517	2.29983	0.399449	5.7575	8.53664e-09	1.19949e-07
RNF139	641.651	-1.71101	0.297345	-5.75431	8.69943e-09	1.22129e-07
FKBP14	189.126	2.05865	0.357771	5.75412	8.7096e-09	1.22164e-07
PPP1R13B	205.463	1.94789	0.33854	5.7538	8.72606e-09	1.22271e-07
PPP1CC	1675.31	-1.18581	0.206097	-5.75367	8.73251e-09	1.22271e-07
MYRF	33.4232	2.72374	0.473556	5.75169	8.8358e-09	1.23608e-07
ARMCX3	906.122	1.60266	0.278663	5.75123	8.85949e-09	1.23773e-07
CYFIP1	13177.8	1.75293	0.304796	5.75116	8.8631e-09	1.23773e-07
HS2ST1	668.566	1.96626	0.341992	5.74942	8.95522e-09	1.24904e-07
C19orf48	218.194	2.3121	0.402152	5.74933	8.95974e-09	1.24904e-07
PEPD	1330.2	1.8394	0.319973	5.74861	8.99803e-09	1.25328e-07
SNRK	1018.97	-1.55789	0.271058	-5.74745	9.06015e-09	1.26083e-07
RBM22	1109.69	-0.774042	0.134701	-5.74637	9.11817e-09	1.2678e-07
PDP2	108.597	3.05235	0.531198	5.74617	9.12853e-09	1.26813e-07
EVI2A	2551.16	-1.96793	0.342544	-5.74504	9.19005e-09	1.27557e-07
PSPH	117.296	2.30503	0.401292	5.74403	9.24471e-09	1.28204e-07
ISOC2	219.443	2.68722	0.468117	5.74049	9.44032e-09	1.30803e-07
UBP1	1441.45	-0.999724	0.174284	-5.73617	9.6839e-09	1.34061e-07
AKAP7	165.152	-2.1197	0.36988	-5.73076	9.99803e-09	1.3829e-07
SYT7	12.4382	10.0555	1.75586	5.72678	1.02352e-08	1.41448e-07
ZFYVE1	491.077	1.04814	0.183067	5.72543	1.03173e-08	1.42459e-07
ALK	8.98942	7.59941	1.3281	5.722	1.05278e-08	1.45241e-07
EFHC2	10.8684	-5.9199	1.03469	-5.72144	1.05623e-08	1.45589e-07
ANKRD49	263.009	-1.41782	0.247893	-5.71949	1.06846e-08	1.47148e-07
GINS1	60.9464	3.04304	0.532349	5.71625	1.08899e-08	1.49846e-07
PLA2G15	2263.7	2.20275	0.385582	5.71279	1.11141e-08	1.528e-07
ZNF354A	328.73	-2.1418	0.375001	-5.71144	1.12023e-08	1.5388e-07
FADS3	274.644	3.13688	0.549338	5.71028	1.12788e-08	1.54798e-07
ZC3H12C	504.757	2.87092	0.503014	5.70744	1.14686e-08	1.57146e-07
DAP3	1246.87	-0.729204	0.127764	-5.70743	1.14697e-08	1.57146e-07
SETDB1	1419.22	-0.923954	0.162025	-5.70255	1.1803e-08	1.61575e-07
PAN3	1989.85	-1.69234	0.296786	-5.70223	1.18251e-08	1.61738e-07
RGMB	160.406	3.8539	0.676242	5.699	1.20512e-08	1.64689e-07
MDM1	254.771	-1.85885	0.326208	-5.69834	1.20976e-08	1.65182e-07
APBA1	636.286	3.18212	0.558565	5.69695	1.21973e-08	1.664e-07
CYGB	41.8965	7.99694	1.40516	5.69114	1.26193e-08	1.72011e-07
CCRL2	364.695	3.50411	0.616377	5.68501	1.30803e-08	1.78125e-07
AKR1C1	15.9795	3.46066	0.608747	5.68488	1.30902e-08	1.78125e-07
GPX3	764.642	5.24067	0.922033	5.68382	1.31719e-08	1.79084e-07
PALM2-AKAP2	352.608	3.61733	0.636921	5.6794	1.35171e-08	1.8362e-07
PHYHD1	58.2396	3.51155	0.618634	5.67629	1.37648e-08	1.86827e-07
SLC39A7	1268.45	1.7498	0.308407	5.67365	1.39785e-08	1.89566e-07
AKAP2	354.513	3.60914	0.636986	5.66597	1.46198e-08	1.98094e-07
CLIP2	1090.6	1.77614	0.313584	5.664	1.47888e-08	2.00214e-07
PATZ1	703.515	-1.22678	0.216611	-5.66351	1.48307e-08	2.00611e-07
FILIP1L	224.462	3.56629	0.629856	5.66208	1.49547e-08	2.02116e-07
ATXN10	986.404	-1.07658	0.19021	-5.65996	1.51412e-08	2.04304e-07
EPN2	448.48	2.84705	0.503018	5.65994	1.51422e-08	2.04304e-07
GPR150	10.7614	8.27279	1.46175	5.6595	1.51816e-08	2.04662e-07
FBXL19-AS1	77.3552	2.04399	0.361173	5.65932	1.5197e-08	2.04697e-07
NTAN1	659.644	1.64426	0.290558	5.65899	1.52269e-08	2.04927e-07
NR4A1	4700.9	-5.7272	1.01218	-5.65827	1.52906e-08	2.05611e-07
TPBGL	15.9427	8.01425	1.41659	5.65744	1.5365e-08	2.06437e-07
RNF169	773.425	-1.70074	0.300763	-5.65474	1.56078e-08	2.09523e-07
CACNB1	240.798	-2.28043	0.403333	-5.65397	1.56783e-08	2.10293e-07
SPTB	57.6125	-3.72282	0.658612	-5.65252	1.58117e-08	2.11903e-07
UPK3A	39.6438	-5.78431	1.02454	-5.64578	1.64438e-08	2.20189e-07
NAV1	651.889	2.78104	0.492611	5.6455	1.64701e-08	2.20357e-07
PTGDR	23.1142	-8.77186	1.55456	-5.64266	1.67442e-08	2.23836e-07
RHOT1	1106.41	-1.56335	0.277109	-5.64165	1.68429e-08	2.24967e-07
STRIP2	50.4806	4.69711	0.83363	5.63453	1.75541e-08	2.34271e-07
EIF3E	2616.74	-2.10047	0.373118	-5.62949	1.80742e-08	2.41009e-07
POLR3H	1133.41	1.23258	0.219015	5.62783	1.82494e-08	2.43143e-07
RNASE1	757.664	7.45835	1.32661	5.62214	1.88612e-08	2.51083e-07
MEP1A	58.9664	5.5182	0.982028	5.61919	1.91853e-08	2.55185e-07
SGCB	245.935	3.54413	0.630753	5.61889	1.92187e-08	2.55417e-07
LGALS3BP	699.422	4.70285	0.837032	5.61848	1.92641e-08	2.55807e-07
SLC27A4	476.209	1.54467	0.275014	5.61669	1.94646e-08	2.58073e-07
ABL2	1388.38	2.82939	0.503749	5.61667	1.94672e-08	2.58073e-07
C2orf68	853.076	-1.42989	0.254646	-5.61521	1.96318e-08	2.60038e-07
GPR153	75.5957	4.29221	0.764408	5.61507	1.96479e-08	2.60038e-07
ZNF704	42.1238	5.10079	0.908697	5.6133	1.98503e-08	2.62498e-07
MROH1	1147.18	1.5081	0.268747	5.6116	2.00462e-08	2.64869e-07
TBXAS1	5396.56	-1.63788	0.291892	-5.61126	2.00858e-08	2.65172e-07
SUFU	860.816	1.41728	0.25262	5.61033	2.01942e-08	2.66383e-07
PTEN	2471.19	-2.27809	0.406452	-5.60482	2.08469e-08	2.74563e-07
MCOLN3	115.638	11.4955	2.05101	5.60481	2.08488e-08	2.74563e-07
CKAP5	1133.21	1.44059	0.257039	5.60456	2.08783e-08	2.74725e-07
CHAC1	16.2533	9.03474	1.61252	5.60288	2.10814e-08	2.77044e-07
ANKRD13A	1919.02	-1.47315	0.26293	-5.60282	2.10892e-08	2.77044e-07
ANXA11	4792.65	1.46329	0.261227	5.60161	2.12366e-08	2.7875e-07
STARD9	434.928	2.78169	0.496628	5.60115	2.12929e-08	2.79259e-07
MLXIPL	2723.91	7.29877	1.30362	5.59886	2.15763e-08	2.82744e-07
DTX3	152.469	-4.59093	0.820002	-5.59868	2.15985e-08	2.82802e-07
TRA2B	2602.36	-1.8845	0.336621	-5.59828	2.16494e-08	2.83236e-07
NDRG4	24.6315	8.08685	1.44508	5.59613	2.19194e-08	2.86533e-07
MDM4	4413.04	-2.32874	0.416187	-5.59543	2.20071e-08	2.87444e-07
SLC9A3R1	819.766	-1.74382	0.311919	-5.59063	2.26249e-08	2.95272e-07
TDRP	14.4102	-7.1316	1.27584	-5.58972	2.27437e-08	2.96579e-07
NES	142.443	11.03	1.97347	5.58911	2.28232e-08	2.9732e-07
PLS3	51.5046	6.4361	1.15157	5.589	2.28378e-08	2.9732e-07
RPS6KL1	264.401	3.44801	0.617232	5.58625	2.32029e-08	3.01827e-07
MGAT5	1852.8	1.81268	0.324567	5.58493	2.33799e-08	3.03881e-07
CTTNBP2NL	1789.23	2.38577	0.427217	5.58446	2.34434e-08	3.04459e-07
NSMCE4A	391.226	-1.0737	0.192315	-5.58303	2.3637e-08	3.06724e-07
WSB2	1057.58	1.73078	0.310039	5.58246	2.37138e-08	3.0747e-07
ZNF79	153.76	1.70494	0.305505	5.58072	2.39524e-08	3.10311e-07
NTNG2	335.14	-4.53308	0.812441	-5.57958	2.41106e-08	3.12084e-07
ACBD3	817.458	1.21016	0.216896	5.57945	2.41284e-08	3.12084e-07
CCNY	2083.42	-1.4123	0.253165	-5.57859	2.42481e-08	3.13378e-07
SRPX	29.37	8.5355	1.5305	5.57693	2.44798e-08	3.16116e-07
TRIM65	511.986	1.37977	0.247491	5.57504	2.47467e-08	3.19304e-07
PLD4	4805	-4.70058	0.843457	-5.57299	2.50397e-08	3.22824e-07
ACVR2B	247.313	2.74553	0.492743	5.57192	2.51945e-08	3.24558e-07
UTP14C	633.254	1.20733	0.216715	5.57107	2.53173e-08	3.25875e-07
ACAT2	1043.51	1.60419	0.288043	5.56929	2.55777e-08	3.28963e-07
CARD8	2761.64	-1.35672	0.243618	-5.56906	2.56123e-08	3.29141e-07
PORCN	149.268	-1.42814	0.256455	-5.56877	2.5654e-08	3.29413e-07
C9orf47	42.1602	-7.9413	1.42662	-5.56652	2.59877e-08	3.33429e-07
GPR156	9.1678	5.19169	0.932775	5.56586	2.60862e-08	3.34423e-07
COL14A1	19.8401	5.72236	1.02875	5.56241	2.66072e-08	3.40829e-07
DCAF7	2090.64	1.04604	0.18816	5.55933	2.70819e-08	3.46631e-07
NAGLU	865.749	2.00061	0.359922	5.55846	2.72159e-08	3.48067e-07
CERS1	14.6225	7.42162	1.3354	5.55761	2.73487e-08	3.49485e-07
NMRK2	23.5726	9.6464	1.73622	5.55599	2.76039e-08	3.52464e-07
ARHGAP31	1722.73	2.29379	0.412865	5.55578	2.7637e-08	3.52604e-07
CENPBD1	263.62	1.44266	0.259851	5.55186	2.82651e-08	3.60329e-07
RETSAT	655.252	1.33823	0.241078	5.55103	2.83992e-08	3.6175e-07
C1RL	784.495	-1.94423	0.350335	-5.54965	2.86249e-08	3.64333e-07
PRPF18	308.6	-0.947941	0.170847	-5.54846	2.88193e-08	3.66515e-07
SLC5A3	768.985	3.17204	0.572267	5.54293	2.97453e-08	3.77991e-07
SDC4	285.009	4.64513	0.838304	5.5411	3.00579e-08	3.81633e-07
SLC9B1	91.6153	1.676	0.302474	5.54097	3.00798e-08	3.81633e-07
SLC37A4	606.439	1.87664	0.338706	5.54062	3.01395e-08	3.82086e-07
FAM45A	337.298	-1.52004	0.274354	-5.54044	3.01716e-08	3.8219e-07
HS3ST1	106.204	8.07585	1.45806	5.53876	3.04626e-08	3.85569e-07
CASP10	1375.75	-1.53935	0.277951	-5.53821	3.0558e-08	3.86471e-07
FAM124A	13.5469	6.6944	1.20932	5.53567	3.10037e-08	3.91797e-07
RGL3	783.183	3.64567	0.658614	5.53537	3.1058e-08	3.91974e-07
CSRNP1	2153.59	-3.32652	0.600963	-5.53532	3.10669e-08	3.91974e-07
HHEX	1213.33	-1.76204	0.318484	-5.53258	3.15552e-08	3.9782e-07
LTB4R2	338.929	-2.63888	0.477595	-5.52536	3.28816e-08	4.14215e-07
NLRC5	2004.13	-2.63959	0.477797	-5.52451	3.30415e-08	4.159e-07
MELK	64.1196	6.07508	1.10005	5.52254	3.34143e-08	4.20261e-07
LINC00877	86.4909	-4.98913	0.903892	-5.51962	3.39743e-08	4.26968e-07
TOLLIP	1290.07	1.5328	0.277725	5.51912	3.40695e-08	4.27827e-07
EVI2B	6116.96	-2.10388	0.381223	-5.51877	3.41384e-08	4.28355e-07
IL6R	5829.1	-1.67322	0.30333	-5.51616	3.46484e-08	4.34412e-07
NOA1	442.448	-1.34007	0.242951	-5.51582	3.47161e-08	4.34919e-07
THRA	395.823	2.16363	0.392498	5.51245	3.53874e-08	4.42982e-07
UBAP2	450.345	1.02049	0.18513	5.51231	3.54159e-08	4.4299e-07
C16orf74	39.9225	-4.36445	0.791842	-5.51177	3.55233e-08	4.43986e-07
ZNF667	27.1614	4.55322	0.826179	5.51118	3.56441e-08	4.45146e-07
COMT	1347.7	1.72551	0.31315	5.51017	3.58485e-08	4.47349e-07
CEP57	518.081	-1.20338	0.218474	-5.50812	3.6268e-08	4.5223e-07
IL11RA	279.655	-2.13561	0.387978	-5.50447	3.70277e-08	4.6111e-07
H3F3B	5946.22	-1.9516	0.354551	-5.50442	3.7038e-08	4.6111e-07
ITGA11	22.1576	7.71796	1.40265	5.50243	3.74591e-08	4.65989e-07
NCALD	23.7257	-7.51318	1.3657	-5.50135	3.76905e-08	4.68502e-07
C11orf84	185.157	1.95893	0.356124	5.50071	3.78262e-08	4.69822e-07
PDHX	328.473	0.817735	0.148666	5.50048	3.78768e-08	4.70085e-07
ANAPC5	1797.92	-0.847578	0.154107	-5.49993	3.79934e-08	4.71166e-07
TMEM185B	782.154	1.16122	0.211219	5.49771	3.84755e-08	4.76773e-07
TYMS	178.445	4.07411	0.741109	5.49732	3.85614e-08	4.77466e-07
SHB	146.98	4.30139	0.782853	5.49451	3.91806e-08	4.84758e-07
PHF11	771.556	-1.93481	0.352523	-5.48846	4.05459e-08	5.0126e-07
RRM2B	951.401	2.02197	0.36843	5.48808	4.06318e-08	5.01934e-07
IPO9-AS1	37.8308	1.95619	0.356456	5.48789	4.06765e-08	5.02096e-07
SLC48A1	492.542	1.58761	0.289479	5.48438	4.14933e-08	5.11782e-07
PPP6C	1231.74	-1.157	0.211053	-5.48206	4.20408e-08	5.18135e-07
DRAXIN	22.4098	3.12656	0.571081	5.47481	4.37978e-08	5.39372e-07
KAZN	55.7005	5.24578	0.958222	5.4745	4.38758e-08	5.39916e-07
JMJD7-PLA2G4B	945.699	-1.48665	0.271566	-5.47436	4.39097e-08	5.39916e-07
SRD5A1	198.912	-1.26245	0.230663	-5.47317	4.42065e-08	5.43147e-07
ALG6	207.637	-1.80532	0.32986	-5.47299	4.42514e-08	5.43281e-07
ILVBL	515.881	1.86485	0.341089	5.46733	4.56857e-08	5.6036e-07
CEP85L	466.565	-2.57869	0.471675	-5.4671	4.57459e-08	5.6036e-07
HERC2	1367.07	1.51034	0.276261	5.46709	4.5748e-08	5.6036e-07
DOCK6	688.301	3.89961	0.713587	5.4648	4.63423e-08	5.67205e-07
RPGRIP1	188.825	-2.81928	0.516025	-5.46347	4.66923e-08	5.7105e-07
MYOZ1	63.4217	9.37152	1.71538	5.46324	4.67518e-08	5.71339e-07
TTLL12	489.175	1.24104	0.227236	5.46146	4.72236e-08	5.76663e-07
TIGD6	107.249	1.78435	0.326743	5.46101	4.73433e-08	5.77682e-07
DUSP13	54.8383	10.1858	1.86573	5.45941	4.77715e-08	5.82462e-07
PTPRM	399.481	5.12513	0.939718	5.4539	4.92763e-08	6.00351e-07
CCDC59	272.242	-1.42497	0.261377	-5.45176	4.98726e-08	6.07151e-07
ACP5	3078.92	5.54977	1.019	5.44628	5.14337e-08	6.25678e-07
PDXK	3655.95	1.94354	0.356893	5.44571	5.15987e-08	6.27207e-07
PDE5A	130.938	-2.50244	0.459552	-5.4454	5.16904e-08	6.27844e-07
ARL6IP1	2459.49	1.2959	0.238043	5.44396	5.21096e-08	6.32453e-07
C11orf24	623.767	1.66386	0.305702	5.44275	5.24653e-08	6.36286e-07
MGAT4B	1615.45	1.30192	0.239245	5.4418	5.27437e-08	6.39176e-07
NCKIPSD	402.135	1.53184	0.281508	5.44156	5.2816e-08	6.39567e-07
NLRC3	105.225	-4.12347	0.757797	-5.44139	5.28671e-08	6.397e-07
TTC17	1823.69	-1.16806	0.214719	-5.43995	5.3296e-08	6.44401e-07
OMG	62.665	3.28102	0.603184	5.4395	5.34309e-08	6.45542e-07
ITGA6	1379.05	3.96901	0.729936	5.43748	5.40405e-08	6.52413e-07
TMEM37	66.1863	9.5416	1.75552	5.43519	5.47389e-08	6.60345e-07
LILRB5	158.793	5.00736	0.921905	5.43154	5.58695e-08	6.73474e-07
HAL	483.706	-5.12622	0.943964	-5.43052	5.61889e-08	6.76813e-07
HTT	2837.65	1.50304	0.27693	5.42751	5.71445e-08	6.87172e-07
FMNL1	7940.29	-1.72713	0.318218	-5.4275	5.71482e-08	6.87172e-07
TIAL1	2003.82	-0.933463	0.171991	-5.42741	5.71781e-08	6.87172e-07
ACOT4	46.4435	4.47346	0.824404	5.4263	5.75352e-08	6.90943e-07
ADAMTS5	41.133	-9.35022	1.72341	-5.42542	5.78181e-08	6.93817e-07
FZD5	112.569	2.69347	0.49678	5.42185	5.89863e-08	7.07031e-07
REEP1	42.6405	6.76832	1.24836	5.42178	5.90079e-08	7.07031e-07
PROM1	12.1022	-6.44627	1.18907	-5.42129	5.91715e-08	7.08459e-07
ZEB2-AS1	187.989	-1.76564	0.325715	-5.42083	5.93234e-08	7.09745e-07
LRRC28	426.366	1.22269	0.225583	5.42013	5.95546e-08	7.11976e-07
ACTA2-AS1	126.612	3.43996	0.634952	5.41768	6.03781e-08	7.21281e-07
SHMT2	894.155	1.72647	0.318803	5.41547	6.11271e-08	7.29682e-07
TULP4	627.102	1.70803	0.315567	5.41257	6.21279e-08	7.41073e-07
C16orf89	16.112	7.37207	1.3621	5.4123	6.22207e-08	7.41565e-07
INTS8	710.683	-1.91103	0.353098	-5.41218	6.22621e-08	7.41565e-07
ABHD4	506.107	1.94352	0.359186	5.41092	6.27034e-08	7.46264e-07
ZC3H7A	1444.61	-1.11297	0.205773	-5.40873	6.34749e-08	7.54883e-07
MKL2	277.11	2.52355	0.466684	5.40741	6.39425e-08	7.59877e-07
INF2	783.346	3.16193	0.584848	5.40641	6.43015e-08	7.63574e-07
ME1	317.573	4.89275	0.905131	5.40557	6.4602e-08	7.66571e-07
GP9	180.148	-8.05054	1.49104	-5.39928	6.69096e-08	7.93364e-07
NR4A2	1956.98	-5.06518	0.938245	-5.39857	6.71726e-08	7.95891e-07
ZNF112	46.1807	3.02601	0.560579	5.39801	6.73855e-08	7.97821e-07
PLTP	2687.04	3.77803	0.700017	5.39705	6.7744e-08	8.0147e-07
PRKCB	2977.09	-1.89057	0.350587	-5.39259	6.94484e-08	8.21025e-07
FAM122B	785.389	-1.15763	0.214681	-5.39234	6.95451e-08	8.2156e-07
GNA12	1032.85	1.47235	0.273096	5.39133	6.99378e-08	8.25587e-07
ENAM	26.2192	-6.92472	1.28513	-5.38832	7.11188e-08	8.38908e-07
LST1	2915.97	-2.47293	0.459191	-5.38541	7.22784e-08	8.51956e-07
LYST	4296.31	-2.90961	0.540321	-5.38497	7.2458e-08	8.53442e-07
RASAL2-AS1	20.8174	4.37511	0.81283	5.38257	7.34299e-08	8.64251e-07
FAM83G	37.9936	4.23984	0.787968	5.38072	7.41865e-08	8.72512e-07
SP3	1812.64	-1.44985	0.269537	-5.37905	7.48792e-08	8.80009e-07
LY75	1735.78	-2.40238	0.446643	-5.37876	7.50004e-08	8.80786e-07
TMEM214	1343.42	1.08122	0.201071	5.3773	7.56124e-08	8.87319e-07
SECISBP2	937.147	-1.11512	0.207439	-5.37563	7.63139e-08	8.94569e-07
CFP	3056.15	-6.9779	1.29808	-5.37557	7.63424e-08	8.94569e-07
COTL1	12625.3	-1.9237	0.357966	-5.37397	7.70203e-08	9.0185e-07
IL18RAP	404.693	-8.89555	1.65538	-5.37373	7.71256e-08	9.02099e-07
CHST11	3239.58	1.52406	0.283618	5.37366	7.71547e-08	9.02099e-07
POLI	587.886	-1.82698	0.340149	-5.37111	7.82535e-08	9.14276e-07
SP110	1397.83	-2.50337	0.466522	-5.36604	8.04839e-08	9.39647e-07
GMDS	166.724	-1.40092	0.261111	-5.36524	8.08422e-08	9.4314e-07
DAG1	490.462	1.49141	0.278082	5.36318	8.17686e-08	9.53249e-07
TNFRSF4	30.4038	5.45198	1.01664	5.36275	8.19666e-08	9.5486e-07
FGD5	191.06	6.57888	1.2276	5.35916	8.36082e-08	9.73273e-07
SGPP2	32.0671	3.67018	0.685154	5.35672	8.47457e-08	9.85794e-07
SCYL1	1204.41	1.51311	0.282493	5.35628	8.49531e-08	9.87487e-07
AGPS	1168.04	1.38049	0.257747	5.35598	8.50955e-08	9.88421e-07
STT3A	1617	1.35163	0.252376	5.35561	8.52673e-08	9.89205e-07
AMFR	2071.08	1.54472	0.288433	5.35557	8.5287e-08	9.89205e-07
FBL	807.505	-1.78709	0.333779	-5.35411	8.59785e-08	9.96501e-07
PSPC1	588.018	-0.990237	0.184956	-5.3539	8.60799e-08	9.96952e-07
LRRC70	31.712	-4.62193	0.8635	-5.35255	8.67249e-08	1.00369e-06
FSD2	46.352	-3.04306	0.568701	-5.35089	8.75231e-08	1.0122e-06
ASS1	19.0873	8.26804	1.54539	5.35012	8.78944e-08	1.01575e-06
YAE1D1	61.4343	1.5408	0.288062	5.34885	8.85155e-08	1.02219e-06
EVA1B	218.957	2.94387	0.550621	5.34645	8.96944e-08	1.03505e-06
S1PR5	60.9089	-8.31412	1.55553	-5.34487	9.0483e-08	1.04316e-06
SCAF1	1307.35	1.57539	0.294753	5.34478	9.05274e-08	1.04316e-06
EIF3M	1647.41	-1.37332	0.256973	-5.34421	9.08109e-08	1.04567e-06
TMEM44	94.379	2.51978	0.471556	5.34356	9.11405e-08	1.04871e-06
SCARB2	3623.69	1.50336	0.281459	5.34132	9.22715e-08	1.06096e-06
MIEF1	882.165	1.09255	0.204618	5.33946	9.32233e-08	1.07113e-06
FAM117B	586.961	-3.2031	0.600161	-5.33707	9.44612e-08	1.08457e-06
LMLN	308.147	1.98561	0.372071	5.33665	9.46786e-08	1.08628e-06
TANC1	720.497	4.1648	0.780918	5.33321	9.64931e-08	1.10631e-06
SCAMP2	4712.44	1.07102	0.200835	5.33282	9.67007e-08	1.10789e-06
YPEL5	1759.72	-1.8099	0.339497	-5.3311	9.76187e-08	1.1176e-06
GPR107	1982.68	0.924354	0.173489	5.32803	9.92832e-08	1.13585e-06
LETM2	29.8663	-2.32323	0.436101	-5.32726	9.97045e-08	1.13985e-06
TSPAN11	6.52181	8.44503	1.5855	5.32642	1.00165e-07	1.14429e-06
CCL17	26.9713	8.62915	1.62061	5.32464	1.01156e-07	1.1546e-06
MITF	601.818	3.27982	0.615982	5.32453	1.01212e-07	1.1546e-06
GOT2	630.022	1.00527	0.188831	5.32365	1.01706e-07	1.15941e-06
EIF4A2	4044.51	-1.2285	0.230835	-5.32196	1.02654e-07	1.16937e-06
TLCD2	51.7588	6.77365	1.27341	5.31929	1.04174e-07	1.18585e-06
FER1L6	20.0495	10.2865	1.93401	5.31872	1.04501e-07	1.18872e-06
CHD1	2006.91	-1.73227	0.325795	-5.31706	1.05458e-07	1.19875e-06
TSKU	89.7175	11.3236	2.12977	5.31681	1.056e-07	1.19951e-06
IL2RB	266.688	-7.6567	1.44076	-5.31435	1.07037e-07	1.21497e-06
CAMKK2	1795.72	-1.13513	0.21365	-5.31302	1.0782e-07	1.22299e-06
GPC4	771.646	8.17098	1.53933	5.30815	1.10743e-07	1.25518e-06
SEC61A1	4207.6	1.05367	0.198505	5.30803	1.10816e-07	1.25518e-06
FAM81A	50.0013	4.1618	0.784302	5.30638	1.11827e-07	1.26573e-06
CPNE9	20.9271	2.98362	0.562364	5.3055	1.12363e-07	1.2709e-06
SLC7A7	4946.46	-1.51635	0.285876	-5.30422	1.13158e-07	1.27899e-06
DTNB	270.995	1.89618	0.357912	5.29789	1.1715e-07	1.32317e-06
GFI1B	82.9487	-5.72109	1.08025	-5.2961	1.18304e-07	1.33525e-06
FAM49B	3841.95	-1.62086	0.306141	-5.2945	1.19345e-07	1.34605e-06
MOB3B	236.47	2.81381	0.531689	5.29221	1.20849e-07	1.36205e-06
FCN1	18783.3	-7.82467	1.47875	-5.2914	1.21384e-07	1.36711e-06
TOM1L2	831.565	1.68325	0.31812	5.29123	1.21495e-07	1.36739e-06
AKIP1	272.861	1.47648	0.27908	5.29053	1.21966e-07	1.37173e-06
ZBTB20	881.497	-3.38519	0.640234	-5.28742	1.24051e-07	1.3942e-06
SLC25A28	629.055	-1.46633	0.277403	-5.28593	1.25068e-07	1.40464e-06
GSTT2B	15.8357	4.5103	0.853667	5.28345	1.26775e-07	1.42281e-06
XXYLT1	250.34	-1.72973	0.327418	-5.28294	1.27128e-07	1.42577e-06
MYO1B	86.8189	9.78574	1.85242	5.28269	1.27298e-07	1.42667e-06
UBE2E3	404.272	-1.14641	0.217022	-5.28244	1.27473e-07	1.42762e-06
RBM4	907.223	-1.43054	0.270834	-5.28197	1.27802e-07	1.43031e-06
PBX1	54.0427	-4.80707	0.910277	-5.28089	1.28561e-07	1.43779e-06
FGD3	2575.33	-1.77233	0.335665	-5.28006	1.29139e-07	1.44324e-06
JADE1	462.868	-1.63623	0.31021	-5.27458	1.33062e-07	1.48605e-06
SREBF1	1903.66	1.95189	0.370099	5.27397	1.33502e-07	1.48991e-06
PALD1	9183.09	3.88995	0.737598	5.27381	1.33619e-07	1.49018e-06
ZFYVE9	126.529	3.7377	0.708957	5.27211	1.34866e-07	1.50303e-06
KIR3DL1	10.9504	-8.41219	1.59568	-5.27184	1.35063e-07	1.50418e-06
GDF1	13.7491	7.0188	1.3319	5.26977	1.36595e-07	1.52018e-06
HGF	456.857	-2.2863	0.433927	-5.26887	1.37264e-07	1.52656e-06
EPHB4	79.4286	-3.97797	0.755219	-5.26731	1.38439e-07	1.53855e-06
FCGBP	8969.66	6.72259	1.27675	5.2654	1.39881e-07	1.5535e-06
MEGF6	341.637	3.97756	0.755617	5.26399	1.40964e-07	1.56443e-06
C1orf198	132.983	1.55025	0.294554	5.26305	1.41681e-07	1.5713e-06
COBL	20.4592	7.726	1.46801	5.26292	1.41786e-07	1.57137e-06
H2AFY2	91.3247	3.22626	0.613117	5.26207	1.42443e-07	1.57756e-06
PARL	660.155	-1.34232	0.255114	-5.26166	1.42759e-07	1.57995e-06
ATP13A3	3207.76	2.80267	0.532834	5.25993	1.44108e-07	1.59378e-06
GAS6-AS1	347.636	2.29435	0.436263	5.25911	1.44753e-07	1.59981e-06
TMC8	3532.95	-2.18314	0.41535	-5.25615	1.47106e-07	1.62469e-06
CDKN2A	57.5446	3.20835	0.61089	5.25193	1.50513e-07	1.66116e-06
CACNA2D2	26.2572	-3.15973	0.601648	-5.2518	1.50621e-07	1.66121e-06
MCTP2	266.085	-5.11461	0.974491	-5.24849	1.53351e-07	1.69014e-06
TMEM173	2688.94	-1.98676	0.378781	-5.24514	1.56165e-07	1.71997e-06
CEP63	595.028	-1.16603	0.222321	-5.24478	1.56466e-07	1.72209e-06
MLST8	422.155	1.82875	0.348867	5.24196	1.58876e-07	1.74741e-06
BCDIN3D	94.4182	1.63084	0.311231	5.23997	1.60602e-07	1.76518e-06
ORC2	374.953	-1.32153	0.252225	-5.23948	1.61028e-07	1.76865e-06
RPTOR	586.254	1.19836	0.228759	5.2385	1.61883e-07	1.77682e-06
RCOR3	1005.01	-1.3632	0.260439	-5.23424	1.65661e-07	1.81703e-06
ANKRD52	1676.3	1.11674	0.213386	5.23345	1.66372e-07	1.82357e-06
ITGB7	459.208	-3.66651	0.700609	-5.23332	1.6649e-07	1.82361e-06
SPR	128.847	3.38785	0.647419	5.23285	1.66914e-07	1.827e-06
PKN2	2225.89	-1.58272	0.302571	-5.23091	1.6868e-07	1.84507e-06
BCAN	15.134	8.02829	1.53535	5.22897	1.7046e-07	1.86326e-06
YTHDC1	1395.8	-0.884239	0.169126	-5.22829	1.71085e-07	1.86881e-06
PARP8	1683.68	-1.97841	0.378606	-5.22551	1.73677e-07	1.89583e-06
NSUN6	204.969	-1.46421	0.280276	-5.22417	1.74935e-07	1.90825e-06
DTWD2	155.536	2.20239	0.421771	5.22175	1.77237e-07	1.93204e-06
CACNB4	1272.41	-3.51152	0.672612	-5.22072	1.78224e-07	1.94148e-06
ZNF211	349.037	-1.65004	0.316096	-5.22007	1.78851e-07	1.94697e-06
ZBED3-AS1	30.5857	3.4191	0.655134	5.21893	1.79964e-07	1.95775e-06
ACVR2B-AS1	7.37798	7.08923	1.35856	5.2182	1.80672e-07	1.96411e-06
PIK3CD	4183.27	-1.46691	0.281156	-5.21742	1.81429e-07	1.971e-06
KIFC3	372.705	3.96368	0.759757	5.21704	1.81804e-07	1.97373e-06
MBD3	1218.11	1.75983	0.337488	5.2145	1.84312e-07	1.99959e-06
DYNC1LI1	687.631	-1.18585	0.227422	-5.21432	1.84492e-07	2.00019e-06
UBE2R2	1895.77	-1.20465	0.231237	-5.20958	1.89272e-07	2.05061e-06
AASDH	289.149	-1.39734	0.268294	-5.20825	1.90625e-07	2.06388e-06
NBPF14	411.998	-2.32986	0.447402	-5.20754	1.91356e-07	2.07038e-06
ACTA2	250.267	3.22978	0.620656	5.20381	1.9524e-07	2.11098e-06
DCDC2	11.0782	8.54264	1.64188	5.20296	1.96142e-07	2.11929e-06
ZFYVE21	293.378	1.28324	0.246647	5.20275	1.96356e-07	2.12017e-06
ABL1	970.338	1.04291	0.200471	5.20231	1.96827e-07	2.12382e-06
NCF1B	162.42	-2.56243	0.492647	-5.20136	1.97835e-07	2.13324e-06
GP6	45.1645	-5.40042	1.03833	-5.20108	1.98132e-07	2.13501e-06
BCL2L11	790.772	-1.99968	0.384545	-5.20013	1.99153e-07	2.14367e-06
PF4V1	26.4111	-8.49574	1.63377	-5.20008	1.99205e-07	2.14367e-06
RASSF2	6588.79	-2.15353	0.414157	-5.19979	1.99509e-07	2.1449e-06
RARRES3	273.463	-3.6124	0.69473	-5.19972	1.99588e-07	2.1449e-06
ZNF280D	806.279	-1.81394	0.348862	-5.19958	1.99737e-07	2.14506e-06
GCLC	1411.98	2.36162	0.454308	5.19828	2.0114e-07	2.15867e-06
RPL6	3177.02	-1.51297	0.291104	-5.19736	2.02137e-07	2.16791e-06
OTUD3	363.938	-1.3243	0.254867	-5.19604	2.03582e-07	2.18194e-06
MYO1F	12292.5	-1.37308	0.264369	-5.19382	2.06027e-07	2.20666e-06
CD300A	2426.64	-2.2332	0.430055	-5.19283	2.07124e-07	2.21692e-06
PRAM1	3002.93	-2.34061	0.450781	-5.19234	2.07668e-07	2.22125e-06
KRT17	14.9501	9.38206	1.8071	5.19179	2.08279e-07	2.22629e-06
PTRF	70.2361	5.90126	1.1367	5.19158	2.08513e-07	2.2273e-06
FBP1	2718.2	2.44826	0.471612	5.19126	2.08873e-07	2.22966e-06
AKR1B1	1800.44	1.65327	0.318583	5.18944	2.10931e-07	2.25012e-06
CDKN2B	223.693	3.42056	0.659165	5.18924	2.11157e-07	2.25103e-06
FUOM	261.702	2.43474	0.469463	5.18623	2.1459e-07	2.28609e-06
GNG12	26.2372	9.03659	1.74265	5.18554	2.15389e-07	2.29307e-06
GREB1	32.7545	7.60461	1.46654	5.18539	2.1556e-07	2.29336e-06
PLA2G4B	820.545	-1.55898	0.300691	-5.18465	2.16421e-07	2.30098e-06
SASH3	3863.91	-1.43675	0.277172	-5.1836	2.17638e-07	2.31238e-06
ZNF720	119.129	1.07099	0.206654	5.18254	2.18885e-07	2.32409e-06
PNMAL1	135.282	8.67275	1.67357	5.18219	2.19291e-07	2.32685e-06
ST7	222.577	1.70977	0.330013	5.18091	2.20806e-07	2.34137e-06
ALG2	470.497	1.14157	0.220408	5.17936	2.22647e-07	2.35932e-06
GPR160	345.65	-2.59957	0.50198	-5.17864	2.23514e-07	2.36693e-06
ANKRD29	22.9768	4.3589	0.841754	5.17836	2.23848e-07	2.36784e-06
CCDC93	1449.06	1.31662	0.254256	5.17832	2.23897e-07	2.36784e-06
SPOCK1	27.3293	-5.02697	0.970871	-5.17779	2.24527e-07	2.37293e-06
CD33	1379.84	-1.56929	0.303386	-5.17259	2.3087e-07	2.43822e-06
GCLM	186.379	2.47231	0.477974	5.17248	2.3101e-07	2.43822e-06
PARK2	40.7678	3.17225	0.613509	5.17067	2.33259e-07	2.46033e-06
UBE2Z	1591.92	1.11701	0.216076	5.16953	2.34677e-07	2.47365e-06
SH2D1B	97.1661	-8.13712	1.57436	-5.16852	2.35957e-07	2.48549e-06
SSBP2	807.044	-2.4251	0.46931	-5.16737	2.37405e-07	2.4991e-06
C2orf49	320.271	-1.16606	0.225672	-5.16705	2.37813e-07	2.50174e-06
DCBLD1	144.382	2.06861	0.40036	5.16686	2.38054e-07	2.50262e-06
NRIP2	93.0875	-1.91659	0.37112	-5.16434	2.41288e-07	2.53495e-06
KCNAB3	93.5003	-2.61952	0.507245	-5.1642	2.41468e-07	2.53518e-06
CHTOP	1052.36	-0.874696	0.169421	-5.16286	2.43203e-07	2.55171e-06
RNF187	923.898	1.50366	0.29132	5.16155	2.44908e-07	2.56791e-06
PHGDH	123.521	6.52934	1.26558	5.15915	2.48073e-07	2.59939e-06
CCL8	202.654	8.25708	1.60259	5.15234	2.57259e-07	2.69388e-06
REV1	974.422	-1.17521	0.228116	-5.15181	2.57989e-07	2.69974e-06
LINC01091	20.5812	7.90068	1.53488	5.14741	2.64108e-07	2.76196e-06
PTGS2	1408.46	-4.73927	0.921234	-5.14448	2.68262e-07	2.80356e-06
IQCG	291.473	1.48662	0.289126	5.14176	2.7218e-07	2.84265e-06
HOMER1	95.5963	4.91136	0.955355	5.14087	2.73467e-07	2.85422e-06
DGCR5	8.41214	4.48821	0.873146	5.14027	2.74337e-07	2.86143e-06
DUSP1	20205.3	-3.54671	0.690066	-5.13966	2.7523e-07	2.86887e-06
WDHD1	86.332	2.22777	0.43376	5.13595	2.80715e-07	2.92413e-06
ZNF439	201.093	-2.49371	0.485597	-5.13535	2.81616e-07	2.9316e-06
PABPC3	505.907	-1.91712	0.373529	-5.13244	2.86003e-07	2.97358e-06
SF3B1	10621.8	-1.39071	0.270964	-5.13243	2.86021e-07	2.97358e-06
UNC13A	8.8907	6.90678	1.34588	5.13179	2.87001e-07	2.97991e-06
SLC25A37	4499.88	-2.79469	0.544586	-5.13178	2.87019e-07	2.97991e-06
GSTT2	14.6015	4.20529	0.819479	5.13166	2.87191e-07	2.97991e-06
SKP2	485.91	-2.41572	0.471055	-5.12832	2.92335e-07	3.03131e-06
IDH1	2191.14	2.07051	0.403839	5.12706	2.94297e-07	3.04968e-06
PTK7	37.296	-3.75722	0.73293	-5.1263	2.9549e-07	3.06005e-06
NTN1	13.7912	4.4477	0.868325	5.12215	3.02064e-07	3.12474e-06
EMB	1880.87	-2.69889	0.526909	-5.12211	3.02129e-07	3.12474e-06
ABHD13	504.095	-1.49671	0.292264	-5.1211	3.03761e-07	3.13959e-06
ITGBL1	5.95834	8.34045	1.62898	5.12004	3.05463e-07	3.15151e-06
USP53	2879.32	3.32004	0.648447	5.11999	3.05544e-07	3.15151e-06
PHKB	1215.48	-1.07357	0.209684	-5.11997	3.05591e-07	3.15151e-06
CPEB1	31.0496	6.94816	1.35709	5.1199	3.05705e-07	3.15151e-06
LPL	3102.24	6.48769	1.26755	5.11828	3.08333e-07	3.17655e-06
MYBBP1A	889.645	1.59435	0.311526	5.11787	3.09006e-07	3.18142e-06
KIAA1468	1471.67	-1.33903	0.261674	-5.11716	3.10176e-07	3.19142e-06
WDR59	703.203	-0.925883	0.180958	-5.11656	3.11163e-07	3.19951e-06
TMEM218	320.08	-1.03803	0.202962	-5.11443	3.14686e-07	3.23365e-06
LAMB2	452.302	3.16815	0.619519	5.11388	3.1561e-07	3.24105e-06
EMILIN1	503.722	3.11973	0.610269	5.11205	3.18679e-07	3.27046e-06
TRAPPC3L	4.84122	-7.93774	1.55285	-5.11173	3.1923e-07	3.27401e-06
MTPN	3664.93	-1.28237	0.250883	-5.11142	3.19741e-07	3.27714e-06
TFPI	55.5016	4.02039	0.786619	5.11097	3.20507e-07	3.28288e-06
FITM2	132.388	1.32377	0.259062	5.10985	3.22413e-07	3.30029e-06
VWCE	59.2346	7.50051	1.46804	5.1092	3.23523e-07	3.30953e-06
EVC2	9.43747	4.22799	0.827597	5.10876	3.24283e-07	3.31517e-06
EARS2	260.315	1.6708	0.327086	5.10813	3.25362e-07	3.32407e-06
SERPINA1	10170.9	-2.8022	0.548896	-5.10516	3.30509e-07	3.374e-06
KLRF1	83.7912	-5.91222	1.15811	-5.10507	3.30672e-07	3.374e-06
SCAMP3	824.667	1.54477	0.30266	5.10398	3.32584e-07	3.39133e-06
WDR34	79.8103	2.86351	0.561092	5.10346	3.33508e-07	3.39858e-06
RAB13	439.909	3.1754	0.622294	5.10273	3.34783e-07	3.40773e-06
CHKB-CPT1B	2325.3	-1.57475	0.308612	-5.10271	3.34833e-07	3.40773e-06
ZAP70	189.77	-4.4273	0.867691	-5.10239	3.35393e-07	3.41125e-06
AURKA	103.257	2.50229	0.490633	5.10013	3.39423e-07	3.45004e-06
CAMK1G	13.2323	7.7173	1.51323	5.09988	3.39874e-07	3.45242e-06
ZBED5	795.814	-1.19499	0.234344	-5.0993	3.40918e-07	3.46083e-06
RDH10	134.488	2.07578	0.407117	5.09874	3.41916e-07	3.46875e-06
SDC1	19.0054	7.21595	1.41556	5.0976	3.43987e-07	3.48754e-06
TPRA1	594.633	1.58811	0.311623	5.09626	3.46431e-07	3.51009e-06
ZNF480	248.114	-1.55736	0.30569	-5.09458	3.49523e-07	3.53917e-06
SLC38A7	748.273	1.72865	0.33947	5.0922	3.53932e-07	3.58154e-06
ZNF274	367.792	1.48447	0.29153	5.09199	3.54325e-07	3.58324e-06
FAM19A3	4.87732	8.17796	1.6061	5.09181	3.54667e-07	3.58443e-06
HDAC7	1597.46	-1.21749	0.239259	-5.08856	3.60789e-07	3.64399e-06
FBXO10	280.569	1.48553	0.292041	5.08673	3.64286e-07	3.67698e-06
PDZK1IP1	22.8509	-7.63003	1.50004	-5.08655	3.64643e-07	3.67826e-06
SPATS2	188.472	1.4561	0.286282	5.08624	3.65232e-07	3.68187e-06
CASP2	950.728	-1.2729	0.250348	-5.0845	3.68598e-07	3.71345e-06
PRKACA	3418.82	-1.16908	0.229996	-5.08305	3.71426e-07	3.73958e-06
DRAM1	803.054	2.12416	0.418116	5.08031	3.76818e-07	3.79148e-06
ATP6V1C1	1734.53	1.70636	0.335898	5.07999	3.77446e-07	3.79541e-06
LRFN4	167.19	2.87033	0.565099	5.07933	3.78766e-07	3.80628e-06
GABBR1	736.172	-3.92151	0.772114	-5.07892	3.79586e-07	3.81212e-06
CCR5	535.206	4.37434	0.861371	5.07834	3.8074e-07	3.8213e-06
ALCAM	1569.66	3.46814	0.683056	5.07738	3.8267e-07	3.83825e-06
MANBAL	284.883	1.45113	0.285864	5.07627	3.84907e-07	3.85826e-06
KLHL32	13.8343	5.69199	1.12133	5.0761	3.85258e-07	3.85936e-06
ENOSF1	604.654	3.06742	0.604309	5.07592	3.8562e-07	3.86055e-06
YPEL2	1302.19	-2.13529	0.420795	-5.07441	3.88706e-07	3.88901e-06
SMNDC1	500.496	-0.980437	0.193271	-5.07287	3.91858e-07	3.91809e-06
GAS5-AS1	53.4729	-1.56168	0.307918	-5.07176	3.94158e-07	3.93691e-06
ELF2	716.483	-1.19349	0.235322	-5.07172	3.94234e-07	3.93691e-06
TIMM21	183.416	1.10222	0.217348	5.07122	3.95283e-07	3.94491e-06
PHF12	1423.06	-1.34614	0.265502	-5.07016	3.97471e-07	3.96427e-06
FOXP2	297.267	7.41861	1.46325	5.06994	3.97948e-07	3.96652e-06
LINC00299	5.49925	-7.99572	1.57712	-5.06982	3.98195e-07	3.96652e-06
TMEM167B	924.373	-1.0815	0.21333	-5.06963	3.98595e-07	3.96803e-06
F2R	155.971	-3.87681	0.764773	-5.06923	3.9943e-07	3.97387e-06
TSPAN7	495.093	6.87647	1.35714	5.06688	4.04387e-07	4.02068e-06
GPCPD1	4449.22	-1.72798	0.341186	-5.06462	4.09221e-07	4.06621e-06
SOX13	83.5644	5.09451	1.00609	5.06367	4.11264e-07	4.08396e-06
KLHL15	304.49	-2.25557	0.44565	-5.0613	4.16404e-07	4.13187e-06
GPRASP2	34.6391	2.34157	0.462651	5.06121	4.16606e-07	4.13187e-06
DGKH	209.932	3.42146	0.676063	5.06086	4.17376e-07	4.13693e-06
ATP1B1	855.277	3.7998	0.750878	5.06048	4.18208e-07	4.14259e-06
PDGFD	14.6845	-5.41191	1.07125	-5.05198	4.37258e-07	4.32861e-06
NFE2	1367.74	-6.66353	1.31903	-5.05183	4.37598e-07	4.32929e-06
CMTM8	22.0948	3.25576	0.644646	5.05046	4.40751e-07	4.35652e-06
EIF3H	2568.88	-1.52176	0.301316	-5.0504	4.40897e-07	4.35652e-06
ARHGEF1	6315.04	-1.35392	0.268103	-5.05	4.4181e-07	4.36284e-06
OSBPL6	319.91	3.52058	0.697203	5.04957	4.42799e-07	4.3699e-06
KDM1A	851.026	-0.757374	0.149992	-5.04942	4.43148e-07	4.37064e-06
FAM98C	140.994	-1.45605	0.288382	-5.04902	4.44076e-07	4.37708e-06
PLEKHA7	47.6272	3.22989	0.639728	5.04884	4.44498e-07	4.37854e-06
TRIM62	232.869	-1.21512	0.240688	-5.04852	4.45251e-07	4.38325e-06
FOS	44203.2	-3.90718	0.77428	-5.04621	4.50664e-07	4.4338e-06
HHAT	97.0138	2.01977	0.400418	5.04416	4.55507e-07	4.47868e-06
TAF15	1634.23	-0.940885	0.186583	-5.04271	4.58997e-07	4.51021e-06
CTIF	436.004	1.19514	0.237011	5.04255	4.5937e-07	4.5111e-06
POLR1D	752.507	-1.2576	0.249628	-5.03789	4.70703e-07	4.61955e-06
CLGN	29.824	5.01623	0.99583	5.03723	4.72309e-07	4.63035e-06
FKRP	504.377	1.38572	0.275096	5.0372	4.72384e-07	4.63035e-06
WDR24	318.692	1.51058	0.300037	5.03464	4.78736e-07	4.68973e-06
POLD1	467.499	1.56552	0.311064	5.0328	4.83362e-07	4.73214e-06
MCF2	21.2108	-3.83255	0.761765	-5.03114	4.87562e-07	4.77033e-06
STEAP3	781.777	3.0538	0.607055	5.03052	4.8915e-07	4.78293e-06
KATNA1	246.344	-0.885319	0.17604	-5.02909	4.92824e-07	4.8159e-06
HOPX	59.2665	-5.99354	1.19191	-5.02853	4.94248e-07	4.82687e-06
SCG5	27.3612	4.51868	0.898842	5.02722	4.9763e-07	4.85692e-06
VLDLR	98.4454	4.05667	0.807092	5.02628	5.00097e-07	4.87801e-06
PTPMT1	651.882	1.16308	0.231514	5.02382	5.0654e-07	4.93784e-06
BICC1	12.366	-6.5459	1.30323	-5.02284	5.09131e-07	4.96006e-06
P4HA2-AS1	15.8114	9.97743	1.98656	5.02247	5.10109e-07	4.96656e-06
MED18	223.745	1.47478	0.293694	5.02148	5.1276e-07	4.98932e-06
SHC3	74.0906	6.77156	1.34868	5.02087	5.14381e-07	5.00205e-06
TMEM54	15.5009	7.1842	1.43094	5.02062	5.1505e-07	5.00549e-06
CLK4	752.845	-1.66814	0.332376	-5.01883	5.19871e-07	5.04927e-06
KIAA1551	2715.66	-2.50265	0.498728	-5.01806	5.21951e-07	5.06639e-06
MSRB2	267.909	-1.86078	0.370956	-5.01619	5.27074e-07	5.113e-06
TMEM71	621.606	-3.70618	0.738919	-5.01568	5.28463e-07	5.12336e-06
SH3TC2	25.5846	-4.96608	0.990154	-5.01547	5.2905e-07	5.1259e-06
B3GAT1	11.8754	-8.34085	1.66307	-5.01532	5.2945e-07	5.1259e-06
PGRMC2	476.352	1.00027	0.199448	5.01521	5.29742e-07	5.1259e-06
KLK4	12.7279	9.09212	1.81294	5.01512	5.30011e-07	5.1259e-06
ZBP1	183.21	-5.80441	1.15771	-5.01369	5.33964e-07	5.16101e-06
MYBPH	50.3247	4.10455	0.818948	5.01198	5.38718e-07	5.2038e-06
YWHAB	5549.81	-0.938008	0.187191	-5.01096	5.41604e-07	5.22852e-06
SLC1A5	3053.55	2.41626	0.482226	5.01063	5.42524e-07	5.23423e-06
TMTC2	187.653	-3.31981	0.662837	-5.00848	5.48613e-07	5.28977e-06
CRTAC1	10.0012	5.53436	1.10526	5.00731	5.51948e-07	5.31871e-06
YARS	1102.83	1.19972	0.239647	5.0062	5.55162e-07	5.34646e-06
TIE1	179.359	4.40388	0.880026	5.00426	5.60777e-07	5.39727e-06
PDGFB	3371.37	3.37028	0.673626	5.0032	5.63868e-07	5.42374e-06
SENP6	2038.43	-1.47192	0.294214	-5.00288	5.64804e-07	5.42883e-06
SLC8A3	7.05564	-6.6976	1.33877	-5.00279	5.65078e-07	5.42883e-06
FXYD2	39.3537	4.6222	0.924188	5.00137	5.69247e-07	5.46559e-06
TUBA4A	1022.37	-3.09719	0.619285	-5.00124	5.69631e-07	5.46599e-06
COPG2	360.939	-1.41615	0.28331	-4.99859	5.77507e-07	5.53824e-06
CPVL	4880.59	-2.34039	0.46836	-4.99699	5.82309e-07	5.58093e-06
PYCR1	21.4519	5.4213	1.08497	4.99672	5.83141e-07	5.58555e-06
GINS4	83.7908	2.00904	0.402171	4.99549	5.86859e-07	5.61778e-06
TMCO3	864.06	1.42193	0.28475	4.9936	5.92633e-07	5.66965e-06
LYSMD2	408.142	-1.7368	0.348051	-4.99008	6.03558e-07	5.77071e-06
MDC1	835.261	1.31522	0.26367	4.98814	6.0962e-07	5.82518e-06
SPOPL	1023.6	-1.78623	0.358185	-4.98689	6.13575e-07	5.85946e-06
PHF20L1	1341.55	-1.03821	0.208215	-4.98621	6.15741e-07	5.87662e-06
EMC9	216.334	-1.61428	0.323757	-4.98609	6.1614e-07	5.87691e-06
DDX59	438.202	-1.33637	0.268034	-4.98581	6.1703e-07	5.88188e-06
NFATC2	1491.82	-3.2251	0.647054	-4.98429	6.21912e-07	5.92488e-06
CPE	74.9446	9.86907	1.98042	4.98331	6.25048e-07	5.95121e-06
ZNF792	124.126	-2.08655	0.418782	-4.98242	6.2794e-07	5.97517e-06
GFM2	683.378	0.684316	0.137369	4.98159	6.30636e-07	5.99724e-06
CHST6	12.3364	6.93953	1.39319	4.98103	6.32464e-07	6.01104e-06
IP6K1	1127.9	1.01722	0.204231	4.98076	6.33344e-07	6.01582e-06
ATG10	783.075	-1.34556	0.270164	-4.98052	6.34125e-07	6.01947e-06
SPRED1	2472.91	2.65262	0.53261	4.98041	6.34482e-07	6.01947e-06
RNF145	1742.12	1.32688	0.266447	4.97989	6.36213e-07	6.0323e-06
KANSL1	1723.02	-1.16855	0.23466	-4.97975	6.36651e-07	6.03286e-06
FAM160A2	1215.89	-1.20149	0.241314	-4.97895	6.39309e-07	6.05445e-06
POMGNT2	138.849	1.45037	0.291353	4.97805	6.42282e-07	6.079e-06
CLDN23	73.5293	3.47163	0.697506	4.9772	6.45111e-07	6.10215e-06
SLC30A5	863.087	1.14003	0.229058	4.97703	6.45689e-07	6.10316e-06
PMEPA1	1261.99	3.26864	0.656758	4.97694	6.45982e-07	6.10316e-06
EPB41L2	6367.94	1.99094	0.400112	4.97596	6.4926e-07	6.13049e-06
SIRPB2	1627.2	-2.04315	0.410707	-4.97471	6.53458e-07	6.16648e-06
KIR2DL2	6.77118	-9.08646	1.82673	-4.97416	6.55316e-07	6.18035e-06
EXTL2	191.861	1.32402	0.266188	4.97398	6.55921e-07	6.1824e-06
ZNF92	212.025	-1.9519	0.392503	-4.97296	6.59367e-07	6.21121e-06
DOK6	22.2602	-6.26739	1.26074	-4.9712	6.65381e-07	6.26416e-06
PPIL6	37.4657	2.16335	0.435204	4.97089	6.66458e-07	6.27061e-06
SMAD3	1333.4	-2.24897	0.452489	-4.97022	6.68777e-07	6.28871e-06
FAM198A	95.2376	3.18407	0.640978	4.96751	6.78165e-07	6.37323e-06
ABCB7	466.375	-1.06697	0.21484	-4.96637	6.82192e-07	6.4073e-06
CSRNP2	560.16	1.07425	0.216342	4.96553	6.85148e-07	6.43128e-06
MTMR11	383.903	-5.64866	1.13769	-4.96504	6.86867e-07	6.44362e-06
EGFL7	222.687	4.30137	0.86653	4.9639	6.90925e-07	6.47788e-06
MPL	31.0399	-4.76454	0.960408	-4.96096	7.01472e-07	6.5729e-06
PRPSAP2	370.376	-1.0641	0.214619	-4.9581	7.11871e-07	6.66642e-06
SLC2A5	9163.64	3.5222	0.710417	4.95793	7.12474e-07	6.66815e-06
TSPAN31	673.714	1.04768	0.211366	4.95669	7.17037e-07	6.70692e-06
FPR2	799.689	-5.14157	1.03767	-4.9549	7.23684e-07	6.76513e-06
ADRB2	1238.24	-2.5841	0.52156	-4.95456	7.24958e-07	6.77307e-06
EMP1	1164.88	4.4185	0.89199	4.95353	7.28782e-07	6.80481e-06
SPOCD1	236.824	3.28638	0.663671	4.95182	7.35213e-07	6.86084e-06
NRM	347.177	-1.52628	0.308246	-4.95151	7.36381e-07	6.86772e-06
ANKRD6	263.86	1.42655	0.288176	4.95027	7.41094e-07	6.90764e-06
ZNF586	256.815	-1.68458	0.340322	-4.94995	7.42319e-07	6.91502e-06
HMGB2	1852.45	-2.32231	0.469203	-4.94948	7.4411e-07	6.92765e-06
ORC4	347.196	-1.21112	0.24473	-4.94879	7.46754e-07	6.94821e-06
FAM208A	1858.05	-1.39881	0.282944	-4.94378	7.66226e-07	7.12523e-06
CEP85	436.619	-0.770465	0.155856	-4.94343	7.67614e-07	7.13397e-06
LTBP2	258.96	3.07804	0.622746	4.94269	7.70503e-07	7.15666e-06
TNFAIP8L3	385.85	7.17673	1.45214	4.94216	7.72601e-07	7.17196e-06
LRFN3	77.5671	4.1225	0.834322	4.94114	7.76686e-07	7.20376e-06
KHDRBS1	1763.31	-0.986292	0.199611	-4.94108	7.7693e-07	7.20376e-06
DCLRE1C	720.365	-1.32453	0.268073	-4.94094	7.77458e-07	7.20447e-06
TENM1	44.4934	-5.99755	1.21464	-4.93771	7.90472e-07	7.32082e-06
GADD45G	110.86	4.02614	0.81543	4.93744	7.91542e-07	7.32647e-06
PTPN23	1371.73	1.14173	0.231259	4.93704	7.9319e-07	7.33747e-06
SLC35B4	633.633	1.31952	0.267284	4.93678	7.94241e-07	7.34293e-06
ANKHD1	3690.25	-0.773933	0.156821	-4.93513	8.0096e-07	7.40076e-06
CLYBL	98.2211	1.38241	0.280181	4.93399	8.05686e-07	7.44011e-06
SMIM5	91.5442	-3.2508	0.65893	-4.93345	8.07903e-07	7.45627e-06
DNAJB5	111.384	2.56677	0.520438	4.93195	8.14148e-07	7.50956e-06
PDGFRA	44.0608	4.90672	0.995127	4.93074	8.19177e-07	7.55158e-06
SFR1	89.3971	-1.0464	0.212287	-4.92918	8.2576e-07	7.60787e-06
GNAL	557.755	-1.55907	0.316339	-4.92847	8.2876e-07	7.6311e-06
FAM114A1	385.207	2.17716	0.441836	4.92752	8.32784e-07	7.66373e-06
ANKHD1-EIF4EBP3	3702.25	-0.762567	0.154811	-4.9258	8.40171e-07	7.72725e-06
STAP2	14.2608	4.38809	0.890909	4.92541	8.41854e-07	7.73827e-06
KRR1	2145.4	-1.92079	0.390073	-4.9242	8.47079e-07	7.78037e-06
NCF1	767.582	-2.33331	0.473854	-4.92412	8.47411e-07	7.78037e-06
ZNF512B	608.791	1.3204	0.268183	4.9235	8.50086e-07	7.80045e-06
SCG3	6.23098	4.93019	1.00157	4.92248	8.54558e-07	7.83697e-06
ZNF26	445.583	-1.31425	0.26703	-4.92172	8.57881e-07	7.86292e-06
TMEM130	8.7406	5.35915	1.08897	4.92131	8.5969e-07	7.87498e-06
GUCY1A3	388.547	-3.75154	0.762335	-4.92111	8.60529e-07	7.87708e-06
CCNF	61.4089	2.14573	0.436032	4.92103	8.60907e-07	7.87708e-06
ARMCX2	399.698	2.11019	0.428842	4.92067	8.62476e-07	7.88691e-06
RBL2	2396.71	-1.65696	0.336803	-4.91968	8.66867e-07	7.92252e-06
CNKSR3	22.3412	5.64908	1.14833	4.91938	8.68176e-07	7.92994e-06
COPZ2	62.4234	2.24132	0.455651	4.91894	8.70127e-07	7.93881e-06
TRIB1	3490	-2.6248	0.533612	-4.91894	8.70143e-07	7.93881e-06
ANGPT1	21.5386	-6.79501	1.382	-4.9168	8.79686e-07	8.02129e-06
DIRAS2	11.644	8.8323	1.79675	4.91571	8.84609e-07	8.06157e-06
FMO5	245.765	-2.28426	0.464744	-4.91509	8.8741e-07	8.08213e-06
TRUB2	207.837	1.19689	0.243518	4.91499	8.87879e-07	8.08213e-06
C9orf106	34.0511	-4.52046	0.919984	-4.91363	8.94038e-07	8.13356e-06
TPX2	117.74	4.79215	0.975734	4.91133	9.04588e-07	8.22484e-06
STAG2	2304.89	-1.45648	0.296634	-4.91002	9.10673e-07	8.27545e-06
DHRS3	1081.51	2.38086	0.484978	4.90922	9.14384e-07	8.30444e-06
CLK3	931.961	-1.19027	0.242477	-4.90877	9.1651e-07	8.31901e-06
ARC	9.92914	6.95076	1.41609	4.90843	9.18099e-07	8.3287e-06
METRN	80.8427	2.62611	0.535046	4.9082	9.19147e-07	8.33346e-06
C5orf63	83.9853	-3.16215	0.644458	-4.90669	9.26284e-07	8.39339e-06
FJX1	6.81087	7.4558	1.51961	4.9064	9.27643e-07	8.40094e-06
SMIM2-AS1	6.3341	7.36334	1.50086	4.90607	9.29171e-07	8.41e-06
FGFBP2	112.62	-9.19522	1.87473	-4.90482	9.35113e-07	8.45898e-06
AQP6	8.75678	7.64176	1.55814	4.9044	9.37119e-07	8.47232e-06
PITHD1	554.101	1.00012	0.203936	4.90408	9.38643e-07	8.48129e-06
IFNLR1	333.131	6.34945	1.29498	4.90312	9.43274e-07	8.51831e-06
GALNS	715.405	1.23984	0.252905	4.9024	9.46713e-07	8.54452e-06
TTC14	1369.74	-1.97077	0.402052	-4.90178	9.49745e-07	8.56704e-06
TPD52L1	11.2989	6.99492	1.42752	4.90004	9.58186e-07	8.6383e-06
ARHGAP39	41.0571	4.59424	0.937638	4.8998	9.59338e-07	8.64314e-06
SRPRB	460.643	1.64558	0.335858	4.89964	9.60108e-07	8.64314e-06
SYF2	785.12	-1.36843	0.279294	-4.89959	9.60348e-07	8.64314e-06
STX16-NPEPL1	2838.59	-1.12378	0.229465	-4.89738	9.71216e-07	8.73602e-06
FXR2	701.989	1.1042	0.225517	4.8963	9.76565e-07	8.77917e-06
CCNB1	114.339	3.38492	0.691369	4.89597	9.78224e-07	8.78914e-06
MSL1	2750.58	-1.44048	0.294375	-4.89336	9.91282e-07	8.90121e-06
TMEM8B	90.9945	-3.45824	0.706736	-4.89326	9.91814e-07	8.90121e-06
TM2D2	648.283	1.47316	0.301073	4.89303	9.92934e-07	8.90614e-06
FUCA1	1714.03	2.19862	0.449348	4.89293	9.9348e-07	8.90614e-06
PDE4D	101.177	-3.07836	0.629231	-4.89226	9.96823e-07	8.93108e-06
C7orf57	11.8161	3.8812	0.793526	4.89109	1.00281e-06	8.97973e-06
GSTA4	44.6807	-2.63831	0.539429	-4.89092	1.00364e-06	8.98203e-06
MEMO1	342.258	-1.23101	0.251807	-4.88871	1.015e-06	9.07865e-06
SPRYD7	112.492	1.33187	0.272449	4.88852	1.01597e-06	9.0822e-06
PPP1R26	346.071	1.37065	0.280548	4.8856	1.03113e-06	9.21257e-06
WDR63	16.0974	9.51999	1.94923	4.88396	1.03975e-06	9.28441e-06
TLDC1	144.946	1.16738	0.239077	4.88285	1.04562e-06	9.32988e-06
TRMT2A	898.018	1.51105	0.309466	4.88278	1.04601e-06	9.32988e-06
HNRNPA0	1943.14	-0.959656	0.196548	-4.88254	1.04727e-06	9.33586e-06
GPR39	11.3657	8.07012	1.6529	4.88239	1.04806e-06	9.33765e-06
SLC6A4	15.7344	-5.84933	1.1982	-4.88178	1.05134e-06	9.36172e-06
RPRD1B	605.048	0.973108	0.199358	4.8812	1.05441e-06	9.38379e-06
ADAM9	3433.36	2.30932	0.473133	4.88092	1.05594e-06	9.39217e-06
AKAP10	1339.31	-1.02622	0.21032	-4.8793	1.06462e-06	9.46404e-06
KLHL21	962.143	1.84561	0.378309	4.87858	1.06852e-06	9.49349e-06
TMEM63A	1937.08	1.34173	0.27509	4.87741	1.07488e-06	9.54462e-06
RDH12	18.0575	3.85645	0.790708	4.87721	1.07596e-06	9.54888e-06
MRVI1-AS1	18.7757	-2.79981	0.574134	-4.87658	1.07939e-06	9.57407e-06
NLN	682.961	2.21065	0.453439	4.87531	1.0864e-06	9.63082e-06
KSR1	754.774	-2.33614	0.479218	-4.87489	1.08867e-06	9.64558e-06
KIR2DL1	7.39854	-8.7183	1.78903	-4.87319	1.0981e-06	9.72375e-06
CD38	127.322	-6.20394	1.27313	-4.87299	1.0992e-06	9.72464e-06
TKTL1	12.8818	-6.82333	1.40025	-4.87295	1.09942e-06	9.72464e-06
SNHG6	446.126	-2.18171	0.447744	-4.87267	1.10102e-06	9.73337e-06
LINC00189	25.2914	-4.23777	0.869799	-4.87212	1.10405e-06	9.75479e-06
THG1L	169.566	-1.23157	0.25302	-4.86746	1.13041e-06	9.98217e-06
GSDMA	33.7436	5.65794	1.16338	4.86337	1.15404e-06	1.01852e-05
ZC3H10	199.837	1.14988	0.236456	4.86297	1.15638e-06	1.02002e-05
TCFL5	106.518	-1.2284	0.252751	-4.86013	1.1731e-06	1.0342e-05
PMAIP1	281.642	-3.61103	0.743016	-4.85996	1.17408e-06	1.03448e-05
CLK1	4142.17	-1.67311	0.344346	-4.85879	1.18105e-06	1.04004e-05
PRPF38A	559.859	-1.08779	0.223885	-4.85868	1.18168e-06	1.04004e-05
SMG6	570.683	0.795445	0.163728	4.85835	1.1837e-06	1.04124e-05
IFT88	127.53	-1.31416	0.270539	-4.85755	1.18849e-06	1.04488e-05
KLF12	286.917	-3.81467	0.785372	-4.85715	1.1909e-06	1.04641e-05
TCHH	36.4449	6.04118	1.24392	4.85657	1.19438e-06	1.0489e-05
C7orf73	610.591	-1.13967	0.234682	-4.85623	1.19643e-06	1.05012e-05
PLBD2	1064.57	1.98002	0.407805	4.85532	1.20195e-06	1.05438e-05
ARHGAP18	959.352	2.59864	0.535385	4.85377	1.21135e-06	1.06205e-05
LOXHD1	82.6543	-5.8745	1.21126	-4.8499	1.23526e-06	1.08241e-05
C1RL-AS1	142.259	-2.41207	0.497387	-4.84948	1.23785e-06	1.08408e-05
TBC1D23	609.715	0.901109	0.185971	4.84542	1.26344e-06	1.10535e-05
WDR91	2152.1	1.59025	0.328197	4.84541	1.26351e-06	1.10535e-05
IFT57	139.792	-1.76336	0.363964	-4.84488	1.26688e-06	1.10769e-05
RFXAP	112.224	-1.68359	0.347726	-4.84172	1.28722e-06	1.12485e-05
USP48	1187.02	-0.89788	0.185453	-4.84156	1.28827e-06	1.12515e-05
WWTR1	50.7838	4.99652	1.03263	4.83863	1.30734e-06	1.14119e-05
EGF	33.4743	-3.15931	0.652951	-4.8385	1.3082e-06	1.14131e-05
ZCCHC8	668.905	-0.797947	0.164974	-4.8368	1.31943e-06	1.15048e-05
BDH1	251.931	2.05946	0.425829	4.83635	1.32243e-06	1.15246e-05
CBLB	464.672	1.72535	0.35679	4.83574	1.32649e-06	1.15538e-05
SLC6A9	17.5288	4.5666	0.944556	4.83465	1.33379e-06	1.16076e-05
MRPS31	185.57	-1.31919	0.272865	-4.8346	1.33413e-06	1.16076e-05
TNIP3	4.60833	4.01606	0.830946	4.83312	1.3441e-06	1.16879e-05
MORC4	98.8032	2.17462	0.450499	4.82712	1.38521e-06	1.20389e-05
ZNF22	382.576	-1.38246	0.28642	-4.82668	1.3883e-06	1.20591e-05
PLCB2	11950.8	-1.34502	0.278793	-4.82444	1.40401e-06	1.21889e-05
PLAGL2	839.412	-1.4233	0.2951	-4.8231	1.41344e-06	1.22641e-05
PTPRO	1090.47	2.08559	0.432708	4.81985	1.43665e-06	1.24588e-05
TMEFF1	56.7864	3.14261	0.65226	4.81803	1.44982e-06	1.25662e-05
PRKCQ	81.8487	-3.99196	0.82868	-4.81725	1.45547e-06	1.26083e-05
MEX3D	120.346	2.05138	0.425985	4.81562	1.46741e-06	1.27048e-05
MS4A3	138.901	-9.56713	1.98773	-4.81309	1.48616e-06	1.28601e-05
CCT6P1	96.4283	-1.61441	0.33545	-4.81267	1.48929e-06	1.28803e-05
DHCR7	171.142	2.71328	0.563832	4.81221	1.4927e-06	1.29028e-05
USPL1	830.775	-1.35937	0.282519	-4.81161	1.49716e-06	1.29334e-05
HYAL2	374.921	1.93601	0.402371	4.81152	1.49787e-06	1.29334e-05
ATL1	69.9665	2.24514	0.466641	4.81128	1.49968e-06	1.2942e-05
FAM135B	23.6921	7.88874	1.64008	4.80997	1.50951e-06	1.30198e-05
OXA1L	2422.69	-1.10156	0.22904	-4.80947	1.51331e-06	1.30456e-05
EPDR1	120.716	3.81393	0.793121	4.80876	1.51868e-06	1.30847e-05
RPL36A-HNRNPH2	2013.18	-1.29693	0.269849	-4.80613	1.53879e-06	1.32509e-05
CALCOCO2	1859.55	-1.6172	0.336504	-4.80588	1.54074e-06	1.32605e-05
RIMBP3	10.9121	3.2857	0.683862	4.80463	1.55039e-06	1.33364e-05
DPP7	2438.26	1.77379	0.369229	4.80403	1.55505e-06	1.33693e-05
HNRNPUL1	3774.18	-0.888101	0.184904	-4.80303	1.56285e-06	1.3429e-05
TAX1BP1	2162.43	-0.798067	0.166247	-4.80048	1.58284e-06	1.35935e-05
ERLEC1	707.678	0.845418	0.17613	4.79996	1.58696e-06	1.36216e-05
IGFBP6	22.1877	4.46044	0.929301	4.79978	1.58839e-06	1.36265e-05
LUZP6	2994.18	-1.33722	0.278648	-4.79895	1.595e-06	1.36758e-05
PYGB	1503.44	1.18762	0.247516	4.79815	1.60136e-06	1.3723e-05
RC3H1	1897.57	-1.8062	0.376512	-4.7972	1.60897e-06	1.37808e-05
RBM14-RBM4	898.968	-1.29342	0.26972	-4.79541	1.62338e-06	1.38968e-05
RANBP10	720.441	0.835518	0.174295	4.79369	1.63738e-06	1.40091e-05
ATP2C1	2817.53	1.4971	0.312381	4.79254	1.64686e-06	1.40827e-05
TESK1	694.562	1.31938	0.275348	4.79168	1.65393e-06	1.41294e-05
CLNK	3.35584	-8.28198	1.72842	-4.79166	1.6541e-06	1.41294e-05
MANSC4	5.00298	7.21926	1.50678	4.7912	1.65786e-06	1.41537e-05
MRGPRF	20.9659	7.30183	1.52404	4.7911	1.65872e-06	1.41537e-05
PECR	235.097	1.69762	0.354403	4.79009	1.66708e-06	1.42174e-05
C1QTNF9B-AS1	10.1421	3.42157	0.714432	4.78921	1.67437e-06	1.4272e-05
RNASE3	115.858	-7.16698	1.49671	-4.78848	1.68049e-06	1.43165e-05
FAM60A	351.582	-1.79208	0.374263	-4.7883	1.68203e-06	1.4322e-05
CD40	571.51	2.71964	0.568021	4.78793	1.68511e-06	1.43405e-05
ARHGAP29	46.2691	-6.77358	1.41482	-4.78758	1.688e-06	1.43575e-05
MED4-AS1	165.909	-0.90823	0.189754	-4.78635	1.69843e-06	1.44385e-05
DPYSL3	69.0249	4.83258	1.00982	4.78559	1.70487e-06	1.44709e-05
PNMA5	21.2077	-5.28361	1.10407	-4.78559	1.70489e-06	1.44709e-05
LINC00667	548.127	-1.15195	0.240712	-4.78558	1.70497e-06	1.44709e-05
CNOT10	409.516	-0.904792	0.189104	-4.78462	1.7131e-06	1.45322e-05
LRRC3	19.6957	2.75696	0.576246	4.78434	1.71552e-06	1.4545e-05
NEURL1	144.698	-5.28063	1.10387	-4.78375	1.72051e-06	1.45795e-05
METTL2A	119.92	1.21793	0.254779	4.78033	1.75005e-06	1.48219e-05
MUT	402.846	1.26575	0.264847	4.77918	1.76015e-06	1.48996e-05
ST3GAL6-AS1	32.1635	4.00281	0.837585	4.77899	1.76179e-06	1.49056e-05
FZD7	19.4477	5.02932	1.05258	4.7781	1.76956e-06	1.49634e-05
RBM6	3650.47	-1.10559	0.231422	-4.77738	1.77591e-06	1.50091e-05
SIGLEC14	2001.99	-2.71712	0.568902	-4.77609	1.7874e-06	1.50982e-05
CCL18	226.5	13.4411	2.81443	4.77578	1.79009e-06	1.5113e-05
SERPINI2	8.55364	-5.70402	1.19462	-4.77477	1.79913e-06	1.51813e-05
PRKD2	882.676	-1.54796	0.32422	-4.77439	1.80249e-06	1.51984e-05
ADAMTS10	1253.57	-3.29659	0.690482	-4.77433	1.80307e-06	1.51984e-05
BRSK2	16.1726	5.51706	1.1558	4.77338	1.81157e-06	1.5262e-05
STIM2	538.943	-1.23018	0.25778	-4.77221	1.82214e-06	1.53429e-05
AGBL3	36.8641	2.12065	0.444421	4.77172	1.82658e-06	1.53722e-05
SFT2D3	230.175	-1.22467	0.256663	-4.7715	1.82862e-06	1.53812e-05
NBPF10	435.789	-2.25477	0.472692	-4.77007	1.84159e-06	1.54822e-05
AVPI1	102.108	3.11284	0.652785	4.76855	1.85556e-06	1.55914e-05
KDR	20.5922	7.73936	1.62336	4.76749	1.86538e-06	1.56657e-05
NRDE2	338.925	0.982511	0.206117	4.76677	1.87201e-06	1.5713e-05
GATA1	20.7199	-6.42287	1.34783	-4.76535	1.88524e-06	1.58158e-05
ARHGEF25	6.87802	-6.7488	1.41626	-4.76523	1.88641e-06	1.58173e-05
DNAJB2	916.819	1.71136	0.359153	4.76497	1.88879e-06	1.58289e-05
WDFY2	1112.53	-1.74654	0.366577	-4.76446	1.89362e-06	1.58611e-05
ZNF169	104.946	-1.63194	0.342584	-4.76362	1.90151e-06	1.59188e-05
DNAJC11	929.938	0.875258	0.183762	4.76301	1.90725e-06	1.59585e-05
FAM13A-AS1	694.966	-1.57013	0.329748	-4.76159	1.92074e-06	1.60629e-05
COL23A1	20.8473	4.11108	0.863887	4.75882	1.94728e-06	1.62763e-05
GSTM4	628.323	1.82139	0.382748	4.75871	1.94834e-06	1.62767e-05
ATP7B	64.9904	1.89461	0.398166	4.75834	1.95192e-06	1.6298e-05
GBAP1	112.725	1.77114	0.372262	4.75779	1.95728e-06	1.63342e-05
IGIP	177.146	2.01408	0.423353	4.75746	1.96047e-06	1.63523e-05
XKR8	354.876	-1.77908	0.374198	-4.75437	1.99062e-06	1.65951e-05
TCTN2	80.2283	2.58688	0.544317	4.75253	2.0089e-06	1.67387e-05
ULK2	1187.21	-1.82558	0.38415	-4.75226	2.01152e-06	1.67518e-05
SLC33A1	583.749	1.15758	0.243602	4.75196	2.01456e-06	1.67684e-05
IGBP1	799.888	-1.43309	0.30161	-4.75147	2.0194e-06	1.67999e-05
AIFM3	168.207	-2.28329	0.480557	-4.75134	2.02072e-06	1.68021e-05
LINC00954	43.7551	-2.77278	0.583746	-4.74998	2.03441e-06	1.69071e-05
MUL1	531.595	1.21786	0.256456	4.7488	2.04632e-06	1.69972e-05
POC5	189.174	-1.54035	0.324376	-4.74867	2.04762e-06	1.69992e-05
POLB	346.382	-1.56503	0.329622	-4.74796	2.05477e-06	1.70497e-05
AP3D1	2804.08	0.896671	0.188907	4.74663	2.06831e-06	1.71531e-05
HERPUD2	860.407	-1.04561	0.220293	-4.74648	2.06991e-06	1.71574e-05
IGLL5	384.484	-7.67464	1.61793	-4.74349	2.10065e-06	1.74032e-05
BUB1B	75.8693	5.0887	1.07291	4.74288	2.10701e-06	1.74468e-05
NEGR1	20.3577	-5.426	1.14412	-4.74251	2.11089e-06	1.74699e-05
KLRC1	8.98571	-7.19894	1.51833	-4.74134	2.12309e-06	1.75617e-05
KDELR2	1761.91	1.1173	0.235682	4.7407	2.12981e-06	1.76082e-05
CHRAC1	380.932	-1.08444	0.228784	-4.74003	2.13685e-06	1.76572e-05
PPFIA3	42.1677	2.66892	0.563091	4.73977	2.13959e-06	1.76699e-05
EMP2	31.4839	9.87804	2.08412	4.73968	2.14059e-06	1.76699e-05
LMAN1	1319.86	1.35167	0.285229	4.73888	2.14908e-06	1.77307e-05
FRMD3	99.1888	-2.43801	0.514539	-4.73825	2.15577e-06	1.77767e-05
METTL21B	135.851	1.92206	0.405661	4.73809	2.15739e-06	1.77809e-05
EPM2AIP1	979.222	-1.54831	0.326932	-4.73588	2.18105e-06	1.79667e-05
ZNF185	667.255	-2.18423	0.461251	-4.73544	2.18576e-06	1.79961e-05
PHIP	2629.29	-1.34884	0.284912	-4.73424	2.19881e-06	1.80943e-05
UBXN6	1408.51	1.60859	0.340017	4.73092	2.235e-06	1.83825e-05
PEAR1	53.0635	-3.20488	0.677456	-4.73077	2.23672e-06	1.83872e-05
CHID1	456.198	1.55622	0.328995	4.73022	2.24274e-06	1.84272e-05
SIK1	174.906	-3.61528	0.764418	-4.72945	2.25132e-06	1.84882e-05
NACC1	991.089	1.49699	0.316564	4.72888	2.25761e-06	1.85284e-05
FNIP2	2247.16	2.80026	0.592172	4.7288	2.25854e-06	1.85284e-05
OGFOD1	380.792	1.1531	0.243916	4.72745	2.27358e-06	1.86373e-05
HRK	13.9911	8.60515	1.82027	4.7274	2.27415e-06	1.86373e-05
RBBP6	1730.53	-1.19105	0.252018	-4.72605	2.28928e-06	1.87516e-05
HDX	65.1323	-1.91178	0.404616	-4.72492	2.30202e-06	1.88463e-05
DUSP6	5118.62	-2.94066	0.622429	-4.72449	2.30694e-06	1.88769e-05
TDRD6	241.313	3.76666	0.797344	4.72401	2.31237e-06	1.89116e-05
CCDC26	8.38484	-6.75765	1.43064	-4.72352	2.31796e-06	1.89476e-05
YIF1A	396.249	1.80705	0.382712	4.72168	2.339e-06	1.91099e-05
VEZF1	1041.8	-1.03637	0.219523	-4.72102	2.34662e-06	1.91623e-05
SLX1B	123.772	-1.24465	0.263693	-4.72006	2.3577e-06	1.92429e-05
HPS1	2223.21	0.987201	0.209171	4.71958	2.3633e-06	1.92787e-05
UBE2D3	3582.17	-0.946611	0.200689	-4.71681	2.39575e-06	1.95334e-05
GLA	1212.68	2.07976	0.440939	4.71665	2.39757e-06	1.95383e-05
DDHD1	647.464	1.54444	0.327473	4.71625	2.40233e-06	1.95594e-05
SBF1	2233.82	1.25951	0.26706	4.71622	2.40262e-06	1.95594e-05
N4BP2L1	586.41	-1.36769	0.290107	-4.71443	2.42387e-06	1.97224e-05
MRPL17	242.004	1.89979	0.403069	4.71331	2.43725e-06	1.98211e-05
ADD1	3335.59	-0.627905	0.133264	-4.71174	2.45613e-06	1.99645e-05
PHACTR3	5.50137	-6.34836	1.34783	-4.71006	2.47649e-06	2.01098e-05
VENTX	604.417	-4.52727	0.961207	-4.70998	2.47736e-06	2.01098e-05
TMEM260	475.785	-1.09386	0.232244	-4.70995	2.47779e-06	2.01098e-05
LRP5	72.5218	4.14743	0.880623	4.70966	2.48133e-06	2.01283e-05
FAM157C	114.14	-4.12705	0.876474	-4.70869	2.49308e-06	2.02133e-05
PCBD1	256.425	2.1434	0.455232	4.70838	2.49699e-06	2.02347e-05
MMP19	723.317	3.35773	0.713362	4.7069	2.51513e-06	2.03714e-05
HAP1	7.02452	8.65998	1.83991	4.70675	2.51701e-06	2.03763e-05
EMC2	396.838	0.932504	0.198145	4.70618	2.52404e-06	2.04228e-05
DVL1	491.046	1.41942	0.301667	4.70526	2.53538e-06	2.05042e-05
MYCT1	11.0358	-6.20429	1.31876	-4.70463	2.54328e-06	2.05576e-05
RAD23A	1282.86	1.21275	0.257821	4.70385	2.55303e-06	2.0626e-05
KDSR	688.832	1.08994	0.231797	4.70212	2.57471e-06	2.07906e-05
WDR62	87.4238	2.16226	0.460112	4.69942	2.60895e-06	2.10565e-05
MCMDC2	84.3591	-2.53227	0.538884	-4.6991	2.61316e-06	2.10771e-05
CENPI	33.654	3.11422	0.662739	4.69902	2.61415e-06	2.10771e-05
HNRNPH1	7130.31	-1.10396	0.234942	-4.69886	2.61615e-06	2.10826e-05
TMEM51	423.056	3.50453	0.745876	4.69855	2.62014e-06	2.1104e-05
PDGFA	574.064	3.90951	0.832204	4.69779	2.62998e-06	2.11726e-05
GPX7	96.025	-2.60264	0.554203	-4.69619	2.65064e-06	2.13282e-05
RAB2B	552.564	0.787103	0.167699	4.69356	2.68495e-06	2.15934e-05
DHX40	438.901	-1.0838	0.230948	-4.69283	2.69458e-06	2.16598e-05
NRBP1	2464.67	0.960353	0.204679	4.69199	2.70557e-06	2.17372e-05
LIPT1	108.899	-1.35287	0.288359	-4.69161	2.71064e-06	2.1767e-05
PLD6	80.016	2.48665	0.530337	4.68882	2.74791e-06	2.20552e-05
SRSF3	2925.38	-1.20597	0.25728	-4.68737	2.76742e-06	2.22006e-05
KATNAL2	63.8985	1.79519	0.383034	4.68675	2.77572e-06	2.2256e-05
PPP2R2C	6.81071	7.80735	1.66782	4.68117	2.85243e-06	2.28555e-05
CADPS2	14.8861	8.82473	1.88519	4.68108	2.85368e-06	2.28555e-05
MAP3K14	964.719	-1.4145	0.302178	-4.681	2.85478e-06	2.28555e-05
ZNF576	98.669	1.2303	0.262867	4.68032	2.86427e-06	2.29199e-05
GLTSCR1L	935.151	-1.65568	0.353775	-4.68004	2.86817e-06	2.29376e-05
RBP5	31.3506	-3.46685	0.740787	-4.67996	2.86936e-06	2.29376e-05
FOSB	11711.2	-5.32044	1.13735	-4.67795	2.8976e-06	2.31517e-05
SRP68	1013.76	0.763481	0.163255	4.67662	2.91648e-06	2.3291e-05
TUG1	3555.11	-1.37807	0.294759	-4.67526	2.93577e-06	2.34332e-05
[truncated: 13,961 more rows]
