# Supplementary material for: Validation of Induced Microglia-Like Cells (iMG Cells) for Future Studies of Brain Diseases
Source: Front Cell Neurosci. 2021 Apr 9;15:629279. doi: 10.3389/fncel.2021.629279 (PMC8063054; doi:10.3389/fncel.2021.629279)
Supplement: Supplementary Table 5 — DEGs between Ref_hMG and monocytes. [file Table_5.xlsx]

## Sheet: Sheet1
Table S5. DEGs between Ref_hMG and monocytes
GeneID	baseMean	log2FoldChange	lfcSE	stat	pvalue	padj
A2M	47606.1	10.6645	0.27155	39.2726	0	0
BHLHE41	10199.6	10.2332	0.256112	39.9559	0	0
C3	74931.9	10.4605	0.213837	48.9178	0	0
FSCN1	4551.1	5.75766	0.147507	39.0332	0	0
DOCK4	7183.14	6.41787	0.191225	33.5619	6.04572e-247	1.92834e-243
MTHFD1L	833.328	5.56183	0.166684	33.3676	4.04771e-244	1.07588e-240
SLCO2B1	26208.4	11.4431	0.345715	33.0999	2.97828e-240	6.78536e-237
TLN2	2684.97	8.42552	0.26265	32.0789	8.67028e-226	1.72842e-222
FRMD4A	5234.91	6.10612	0.197493	30.9182	6.80515e-210	1.20587e-206
RYR1	6007.61	6.3162	0.206364	30.6072	9.82954e-206	1.56761e-202
MRC2	3140.46	7.97047	0.271347	29.3737	1.18989e-189	1.72513e-186
EPB41L2	6367.94	5.64664	0.192536	29.3276	4.6074e-189	6.12323e-186
OLFML3	3185.65	10.3828	0.355753	29.1854	2.96764e-187	3.6406e-184
SOCS6	5530.15	5.80189	0.199128	29.1364	1.24132e-186	1.41404e-183
MLXIPL	2723.91	9.78765	0.339087	28.8648	3.30684e-183	3.51583e-180
ETV5	2066.06	7.09891	0.249826	28.4154	1.30476e-177	1.30052e-174
CD276	2338.69	8.97189	0.323891	27.7003	6.91892e-169	6.49076e-166
LPAR5	3598.04	6.03661	0.2244	26.9011	2.13228e-159	1.8892e-156
ADAM28	6760.17	5.16726	0.192762	26.8064	2.71836e-158	2.2817e-155
KCNQ3	3169.03	12.4672	0.470249	26.512	7.05519e-155	5.62581e-152
HECTD2	675.776	7.37503	0.278322	26.4982	1.01622e-154	7.7175e-152
RASSF8	874.048	8.04341	0.307314	26.1732	5.362e-151	3.88696e-148
TREM2	3351.28	10.2372	0.396652	25.809	7.01912e-147	4.867e-144
PRPF40B	1470.33	5.31564	0.206075	25.7947	1.01572e-146	6.74943e-144
SALL1	3020.35	12.2712	0.479822	25.5745	2.93515e-144	1.87239e-141
CYFIP1	13177.8	3.67095	0.144042	25.4853	2.86862e-143	1.75957e-140
FMNL3	9868.22	5.61145	0.22059	25.4384	9.49858e-143	5.61049e-140
DISP1	825.851	5.09088	0.200437	25.3989	2.59545e-142	1.4783e-139
RASAL2	1336.2	5.5223	0.217937	25.3389	1.19001e-141	6.54426e-139
TMEM119	5259.64	8.75739	0.348918	25.0987	5.1417e-139	2.73333e-136
PALD1	9183.09	8.55322	0.341606	25.0382	2.34443e-138	1.20609e-135
P2RY12	15005.3	7.345	0.294706	24.9231	4.17994e-137	2.08318e-134
MCF2L	5048.07	9.20041	0.369573	24.8947	8.48285e-137	4.09953e-134
BCAR3	519.659	6.2369	0.252514	24.6992	1.09123e-134	5.11851e-132
STK38	2103.07	-2.81308	0.115101	-24.4401	6.40506e-132	2.91851e-129
LRRC37A6P	662.923	7.03962	0.288129	24.4322	7.78189e-132	3.44738e-129
RASGEF1C	1648.84	10.6507	0.438174	24.307	1.65173e-130	7.11938e-128
A2M-AS1	832.186	5.38316	0.2231	24.1289	1.24422e-128	5.22181e-126
ACSM5	684.654	9.1964	0.387588	23.7273	1.88675e-124	7.71535e-122
GP1BB	857.631	-11.2977	0.47922	-23.5751	6.93944e-123	2.76675e-120
ST6GAL1	14199.1	4.24015	0.17994	23.5642	8.97636e-123	3.49159e-120
IGF1	1046.08	8.40416	0.35671	23.5602	9.8737e-123	3.74918e-120
PF4	423.742	-12.7312	0.542163	-23.4822	6.19451e-122	2.29744e-119
ARHGAP12	2206.23	4.13854	0.178019	23.2478	1.49792e-119	5.4293e-117
SPRY2	1266.52	6.54307	0.28405	23.035	2.08167e-117	7.37745e-115
SLC9A3R1	819.766	-3.38515	0.147871	-22.8926	5.49994e-116	1.90681e-113
GRAP2	284.184	-10.2659	0.449023	-22.8628	1.09115e-115	3.70247e-113
JAM2	637.986	7.49811	0.328136	22.8506	1.44041e-115	4.78578e-113
MAF	8098.21	5.61215	0.246843	22.7357	1.98866e-114	6.47249e-112
PDGFB	3371.37	7.29825	0.321509	22.7	4.48453e-114	1.43039e-111
NAV3	2349.72	10.7443	0.473479	22.6923	5.34193e-114	1.67045e-111
ARMCX2	399.698	4.91201	0.216624	22.6753	7.85641e-114	2.4095e-111
TUBB1	1114.58	-5.72737	0.254154	-22.535	1.88265e-112	5.665e-110
PLAG1	609.272	4.89361	0.217812	22.4671	8.71737e-112	2.57453e-109
RAB3IL1	1126.26	8.5176	0.380627	22.3778	6.4762e-111	1.87786e-108
ANKRD10	2136.26	1.68899	0.07564	22.3294	1.91654e-110	5.45803e-108
ST5	384.216	5.46296	0.245246	22.2754	6.39649e-110	1.78967e-107
TUBA4A	1022.37	-6.54518	0.294954	-22.1905	4.23974e-109	1.16578e-106
ITGA2B	643.903	-7.6815	0.347454	-22.108	2.65026e-108	7.16379e-106
SYT6	846.269	9.69466	0.43907	22.08	4.92087e-108	1.30797e-105
CH25H	6229.67	11.5567	0.526185	21.9633	6.466e-107	1.69049e-104
PLEKHG5	2058.66	10.4417	0.475624	21.9537	7.99152e-107	2.05562e-104
CTTNBP2NL	1789.23	4.5156	0.205996	21.9209	1.64338e-106	4.16011e-104
MMP2	1748.73	10.4475	0.47666	21.9181	1.74715e-106	4.35368e-104
TTC28	494.972	4.4294	0.202965	21.8235	1.38831e-105	3.40627e-103
APOC4-APOC2	1963.41	10.1989	0.46782	21.801	2.27064e-105	5.48668e-103
CTTNBP2	1696.65	8.88059	0.407881	21.7725	4.22657e-105	1.00605e-102
APPL2	2196.81	3.19545	0.147701	21.6347	8.47743e-104	1.98821e-101
ADAMTSL2	3029.96	12.155	0.563309	21.5779	2.89676e-103	6.67401e-101
GAL3ST4	3336.77	7.80306	0.361631	21.5774	2.9294e-103	6.67401e-101
NUAK1	1048.24	10.0774	0.467229	21.5684	3.55919e-103	7.99463e-101
MBD2	2152.48	-2.30138	0.107236	-21.4608	3.61995e-102	8.01819e-100
LHFPL2	8346.97	3.66525	0.17184	21.3294	6.0609e-101	1.3241e-98
TMEM256-PLSCR3	677.048	-2.93188	0.137678	-21.2952	1.257e-100	2.70899e-98
APOC2	1928.62	10.765	0.505658	21.2891	1.43197e-100	3.04494e-98
RGL3	783.183	6.09421	0.286973	21.2362	4.4253e-100	9.28615e-98
CTSS	28444.4	-2.97186	0.140102	-21.2121	7.38136e-100	1.5288e-97
SPP1	54392.1	10.5182	0.495932	21.209	7.89282e-100	1.61378e-97
PDPN	1046.9	10.7975	0.509488	21.1929	1.11048e-99	2.24176e-97
USP53	2879.32	6.60998	0.312129	21.1771	1.55449e-99	3.09888e-97
KBTBD12	827.237	9.49391	0.44866	21.1606	2.20425e-99	4.33993e-97
TSPAN15	248.123	5.76802	0.27334	21.102	7.62595e-99	1.48315e-96
ADCY6	365.239	4.5191	0.21543	20.9771	1.06116e-97	2.03896e-95
HAVCR2	4693.83	2.66135	0.126957	20.9626	1.43947e-97	2.73293e-95
SLA2	346.627	-3.7735	0.180203	-20.9403	2.29956e-97	4.31452e-95
PXDC1	542.987	4.30525	0.205844	20.9152	3.89762e-97	7.22783e-95
MERTK	5967.87	4.86976	0.233172	20.8849	7.34927e-97	1.3472e-94
HPGDS	453.332	6.69276	0.322368	20.7612	9.70859e-96	1.75946e-93
AMOT	587.68	5.71916	0.276502	20.684	4.82487e-95	8.64573e-93
RGS1	11521.7	10.2141	0.497426	20.5338	1.07397e-93	1.90307e-91
MGAT4A	4565.78	3.6744	0.17929	20.4942	2.42598e-93	4.2516e-91
CCND1	1307.61	6.53638	0.319538	20.4558	5.33909e-93	9.2552e-91
APOE	11734.2	8.5227	0.417379	20.4196	1.1201e-92	1.9208e-90
NRGN	2847.41	-7.39295	0.362749	-20.3803	2.50012e-92	4.24169e-90
SLC2A5	9163.64	6.79367	0.334511	20.3092	1.06527e-91	1.78831e-89
ACKR2	267.601	7.82533	0.385367	20.3062	1.13377e-91	1.88347e-89
SSPN	326.541	5.93752	0.292855	20.2746	2.15643e-91	3.54544e-89
USP51	104.115	4.52599	0.22355	20.246	3.85172e-91	6.26809e-89
IGSF21	872.944	11.1885	0.553707	20.2065	8.57639e-91	1.38158e-88
HEBP2	592.923	-3.5729	0.176953	-20.1912	1.17022e-90	1.86626e-88
GNAZ	120.065	-7.1395	0.354009	-20.1676	1.88618e-90	2.97829e-88
TTC28-AS1	214.776	2.73866	0.136667	20.0389	2.52501e-89	3.94792e-87
CACNB4	1272.41	5.77018	0.288967	19.9683	1.03957e-88	1.60961e-86
TLR3	588.855	7.40774	0.371115	19.9607	1.20922e-88	1.85429e-86
PPT2	195.926	2.63595	0.132132	19.9494	1.51751e-88	2.30489e-86
SYNDIG1	1387.31	11.6115	0.584059	19.8806	5.98575e-88	8.95239e-86
CDKN2D	650.153	-5.60394	0.281882	-19.8805	6.00643e-88	8.95239e-86
EGR3	9222.68	9.79464	0.492854	19.8733	6.92727e-88	1.02293e-85
TANC1	720.497	7.81882	0.393825	19.8535	1.02715e-87	1.50285e-85
NXN	220.852	5.3588	0.269974	19.8493	1.11745e-87	1.6201e-85
SDK1	572.755	7.26775	0.366459	19.8324	1.56487e-87	2.24834e-85
AGTRAP	1830.99	-4.08757	0.206722	-19.7733	5.05481e-87	7.19769e-85
GARNL3	265.746	5.63624	0.285688	19.7286	1.2245e-86	1.72817e-84
DIP2C	386.141	6.138	0.311195	19.724	1.34214e-86	1.87759e-84
JAG2	539.856	4.6207	0.235016	19.6612	4.63296e-86	6.42491e-84
FAM149A	953.621	9.65583	0.491254	19.6555	5.1883e-86	7.13302e-84
ZSCAN30	545.614	2.80501	0.142962	19.6206	1.03046e-85	1.4046e-83
CAPN2	2884.87	-3.36176	0.17141	-19.6124	1.21256e-85	1.6388e-83
NEDD4L	372.618	3.03607	0.155406	19.5363	5.39141e-85	7.22539e-83
MAP3K7CL	416.935	-3.87026	0.19832	-19.5152	8.1489e-85	1.08299e-82
ARHGAP21	1899.83	3.16634	0.162298	19.5094	9.12643e-85	1.20288e-82
DEDD2	840.346	-2.98212	0.1529	-19.5037	1.02168e-84	1.33555e-82
GRK6	1844.92	-3.81748	0.195791	-19.4977	1.14757e-84	1.48793e-82
SFMBT2	6196.5	4.56782	0.234507	19.4784	1.67534e-84	2.1547e-82
TAL1	3848.75	4.78706	0.246153	19.4475	3.06034e-84	3.90451e-82
PDLIM1	135.457	-9.53676	0.491012	-19.4227	4.96329e-84	6.28211e-82
UBXN11	3355.99	-3.4892	0.179664	-19.4207	5.15826e-84	6.47747e-82
RTKN	282.991	5.48856	0.282728	19.4129	6.00454e-84	7.48129e-82
MSRB1	1597.13	-4.89054	0.251949	-19.4109	6.24478e-84	7.7203e-82
UBE2R2	1895.77	-2.12013	0.109249	-19.4064	6.80772e-84	8.3515e-82
NPC1	2965.77	2.40003	0.12376	19.3926	8.91497e-84	1.08531e-81
SKIL	4334.09	4.11081	0.211991	19.3915	9.10498e-84	1.10005e-81
CSF1R	45773.8	3.3972	0.175219	19.3883	9.68697e-84	1.16156e-81
GSTM2	1327.84	5.29181	0.273005	19.3835	1.06273e-83	1.26481e-81
GATM	1399.55	6.81031	0.35159	19.37	1.3825e-83	1.6332e-81
CABLES1	267.901	5.06423	0.261706	19.3509	2.00406e-83	2.35005e-81
PLBD1	5843.65	-4.87134	0.251796	-19.3464	2.18597e-83	2.54466e-81
RFPL1S	234.727	3.98602	0.206647	19.2891	6.63499e-83	7.66774e-81
DHRS3	1081.51	4.52493	0.234595	19.2883	6.73886e-83	7.73175e-81
NBL1	1086.78	8.26872	0.429437	19.2548	1.28637e-82	1.46536e-80
CYTH3	2241.39	3.85949	0.200589	19.2408	1.6851e-82	1.90596e-80
HDGF	2284.3	-2.13896	0.111225	-19.2309	2.04032e-82	2.29149e-80
PITPNC1	450.826	-2.27442	0.118546	-19.186	4.8468e-82	5.40537e-80
KIAA1147	4554.15	3.89694	0.203342	19.1645	7.32803e-82	8.11579e-80
ADD3	1267.03	-4.35168	0.227469	-19.1309	1.39723e-81	1.53676e-79
HSPA1B	10447	6.2235	0.326503	19.0611	5.31376e-81	5.80437e-79
C7orf73	610.591	-2.14314	0.11263	-19.0281	9.98288e-81	1.08304e-78
B3GNT5	4226.58	4.83316	0.254201	19.0132	1.32691e-80	1.42984e-78
SCIN	1925.46	10.7246	0.565553	18.963	3.4478e-80	3.67147e-78
PLP2	2160.52	-4.81629	0.253985	-18.9629	3.45323e-80	3.67147e-78
EXTL2	191.861	2.78019	0.146698	18.9518	4.26802e-80	4.50771e-78
TMEM86A	1210.71	4.1783	0.220811	18.9225	7.43914e-80	7.80522e-78
HS3ST4	584.721	9.50151	0.502741	18.8994	1.15336e-79	1.20221e-77
WFS1	329.437	3.64282	0.192762	18.898	1.18393e-79	1.22606e-77
SRD5A1	198.912	-2.20196	0.116664	-18.8744	1.85212e-79	1.90565e-77
LRP6	302.537	5.79552	0.307368	18.8553	2.65681e-79	2.71608e-77
SH3RF3	1337.72	4.00922	0.213502	18.7784	1.13454e-78	1.15246e-76
SPNS2	2202.1	5.94612	0.316907	18.763	1.51667e-78	1.5256e-76
SDPR	519.995	-10.7205	0.571368	-18.7628	1.52101e-78	1.5256e-76
MEST	404.337	4.11371	0.219477	18.7432	2.19908e-78	2.19193e-76
ACTN4	3084.24	-2.04227	0.109085	-18.7218	3.28939e-78	3.25833e-76
ABCC4	1844.16	4.43663	0.237659	18.6681	9.0034e-78	8.86335e-76
TKT	9355.13	-3.69806	0.198578	-18.6227	2.10312e-77	2.0577e-75
PTPRB	412.726	7.76446	0.417133	18.6139	2.48092e-77	2.41254e-75
RPS6KL1	264.401	5.87421	0.315848	18.5982	3.32212e-77	3.21098e-75
BMPR1A	114.403	5.26753	0.28373	18.5653	6.13675e-77	5.89572e-75
CHST10	179.541	3.6536	0.19697	18.549	8.30543e-77	7.93143e-75
FAM117A	328.172	-3.37595	0.182126	-18.5364	1.05075e-76	9.97005e-75
C1QC	13523.3	7.0288	0.379196	18.5361	1.05652e-76	9.97005e-75
PPIP5K1	359.468	2.53921	0.137005	18.5337	1.10434e-76	1.036e-74
SVIL	645.82	-4.24507	0.229188	-18.5223	1.36566e-76	1.27365e-74
AASS	490.211	5.09813	0.275442	18.5089	1.74921e-76	1.62188e-74
OLR1	8737.84	7.11958	0.385015	18.4917	2.40895e-76	2.22069e-74
MMP14	2600.02	3.68631	0.199659	18.4631	4.09467e-76	3.75298e-74
CAMSAP2	745.104	3.23531	0.175352	18.4503	5.18103e-76	4.72155e-74
CTNND1	5005.35	2.80174	0.151925	18.4416	6.09247e-76	5.52061e-74
TMX2-CTNND1	4520.52	2.74884	0.149322	18.4089	1.11485e-75	1.0045e-73
BVES	319.146	9.2734	0.503997	18.3997	1.32108e-75	1.18363e-73
LGMN	5270.82	6.06887	0.330468	18.3645	2.52789e-75	2.25222e-73
PLVAP	1582.2	7.05081	0.384578	18.3339	4.44022e-75	3.93403e-73
ACAP1	1086.63	-4.37978	0.238965	-18.3281	4.93496e-75	4.34822e-73
USP6	283.923	6.45441	0.352229	18.3245	5.27936e-75	4.62611e-73
TMEM117	128.709	4.9143	0.268894	18.276	1.28566e-74	1.12042e-72
SNX10	1411.01	-2.91438	0.159649	-18.2549	1.89234e-74	1.64016e-72
CAMKK2	1795.72	-1.83995	0.101011	-18.2154	3.89705e-74	3.35947e-72
SFXN2	452.498	4.24739	0.233393	18.1985	5.30847e-74	4.55158e-72
ARHGAP30	5758.73	-1.79028	0.0984775	-18.1796	7.49357e-74	6.39078e-72
OLIG1	298.319	-6.85492	0.377186	-18.1739	8.31378e-74	7.05257e-72
MICU3	252.965	7.21812	0.397289	18.1685	9.17446e-74	7.7415e-72
CXCL12	636.826	10.3669	0.570782	18.1626	1.02091e-73	8.56918e-72
CTTN	562.983	-6.24055	0.344404	-18.1199	2.2217e-73	1.85506e-71
OLFML2B	897.688	4.68382	0.258692	18.1057	2.87124e-73	2.38493e-71
PGD	6063.2	-3.64089	0.201208	-18.0952	3.47615e-73	2.87242e-71
NAA40	1622.52	3.05814	0.169056	18.0895	3.85621e-73	3.17004e-71
PDLIM2	804.275	-2.62479	0.14524	-18.0721	5.28678e-73	4.32377e-71
MEGF9	3052.02	-4.466	0.247294	-18.0595	6.64537e-73	5.40716e-71
LINC00987	165.953	4.15014	0.229929	18.0497	7.9313e-73	6.42073e-71
TBC1D16	1837.34	4.91553	0.272482	18.0398	9.48214e-73	7.63743e-71
MDC1	835.261	2.31391	0.128317	18.0328	1.07711e-72	8.63206e-71
GSK3A	1244.51	-1.75442	0.0973058	-18.03	1.13385e-72	9.04131e-71
ICAM3	2375.36	-5.74804	0.319334	-18.0001	1.9443e-72	1.54267e-70
LINC01094	861.547	4.65468	0.25868	17.994	2.17088e-72	1.71392e-70
CAPNS1	4828.39	-2.7609	0.153557	-17.9796	2.81648e-72	2.21267e-70
TMEM40	68.3164	-9.74846	0.543609	-17.9329	6.53249e-72	5.10687e-70
SLC22A23	871.649	4.27458	0.23843	17.928	7.12648e-72	5.54406e-70
L3MBTL4	197.092	3.71055	0.207112	17.9157	8.8978e-72	6.88845e-70
IMPA2	652.553	-3.02266	0.168727	-17.9145	9.08826e-72	7.00191e-70
ALPK3	712.31	6.51797	0.364314	17.8911	1.38439e-71	1.06145e-69
PTP4A2	3470.47	-1.83821	0.102757	-17.8889	1.4388e-71	1.0979e-69
PKD2	1127.03	2.90182	0.16275	17.83	4.13534e-71	3.14049e-69
RAB3D	2335.84	-3.14464	0.176378	-17.829	4.21038e-71	3.18233e-69
LRCH1	1414.6	2.62295	0.147247	17.8133	5.56961e-71	4.18982e-69
GPBAR1	496.074	-4.98474	0.280454	-17.7738	1.12718e-70	8.43957e-69
FRAT2	1458.77	-3.2301	0.182004	-17.7474	1.80634e-70	1.34615e-68
NFAM1	5118.07	-2.34635	0.132412	-17.7201	2.93411e-70	2.17643e-68
SMARCA1	397.345	8.00203	0.451834	17.7101	3.50559e-70	2.58829e-68
SEMA4C	1311.62	3.86454	0.218292	17.7035	3.93893e-70	2.89484e-68
ITGAV	2743.31	3.72055	0.210208	17.6994	4.23959e-70	3.10151e-68
IMPDH1	2035.26	-3.23587	0.182942	-17.6879	5.19678e-70	3.7844e-68
PPP2R5A	1191.09	-2.20019	0.124401	-17.6863	5.34939e-70	3.87782e-68
PPP1R11	889.016	-1.58852	0.0899263	-17.6647	7.83931e-70	5.65708e-68
ARHGAP20	207.236	6.43987	0.364651	17.6603	8.47171e-70	6.08589e-68
TALDO1	4414.96	-3.43298	0.194745	-17.6281	1.4995e-69	1.07238e-67
ADAT2	448.377	2.66918	0.151496	17.6188	1.76635e-69	1.25758e-67
CPPED1	2023.18	-3.89933	0.221371	-17.6144	1.90903e-69	1.35312e-67
C19orf38	1542.54	-3.13529	0.178524	-17.5623	4.78758e-69	3.37842e-67
CD84	8194.55	3.22566	0.183738	17.5558	5.37317e-69	3.77495e-67
IGSF10	900.811	6.1708	0.351889	17.5362	7.58327e-69	5.3043e-67
PRICKLE3	993.842	-2.91927	0.166546	-17.5283	8.7126e-69	6.06762e-67
SELP	67.6373	-7.77757	0.444522	-17.4965	1.52452e-68	1.05709e-66
SPG21	1725.87	-2.08861	0.11939	-17.4941	1.58891e-68	1.09697e-66
MYLK	110.418	-4.98649	0.285167	-17.4862	1.82431e-68	1.25406e-66
RAB27A	1210.96	-3.97187	0.22722	-17.4802	2.02617e-68	1.38684e-66
B3GNT8	231.172	-5.29519	0.303802	-17.4298	4.90488e-68	3.34286e-66
RTTN	1365.31	5.02497	0.288535	17.4154	6.3015e-68	4.27644e-66
NCF2	8833.72	-3.36786	0.193612	-17.3949	9.02045e-68	6.09568e-66
ZNF469	1087.81	3.43693	0.197603	17.3931	9.30836e-68	6.2637e-66
SH3BP5	1184.21	-2.92908	0.168431	-17.3903	9.76695e-68	6.54467e-66
ESAM	93.0858	-4.9393	0.284237	-17.3774	1.22375e-67	8.16583e-66
ARHGAP22	1346.21	4.83318	0.278257	17.3695	1.40432e-67	9.33168e-66
PMEPA1	1261.99	5.22454	0.300989	17.3579	1.71815e-67	1.13698e-65
RGS14	912.806	-3.96775	0.229068	-17.3213	3.249e-67	2.14112e-65
SPRED1	2472.91	4.4057	0.25437	17.32	3.32272e-67	2.18069e-65
UBE2D1	633.35	-2.76391	0.159586	-17.3193	3.36362e-67	2.19848e-65
TJP1	408.864	9.01431	0.520768	17.3096	3.97898e-67	2.59008e-65
SEMA4B	599.795	-4.71042	0.27227	-17.3006	4.65745e-67	3.01939e-65
CMTM5	66.3165	-9.60714	0.555589	-17.2918	5.42258e-67	3.50119e-65
ULK3	1756.37	1.96414	0.113868	17.2492	1.13362e-66	7.28992e-65
EMID1	361.2	5.83647	0.33857	17.2386	1.36254e-66	8.72683e-65
RGS16	1192.75	8.31657	0.482573	17.2338	1.48099e-66	9.44754e-65
USP6NL	1013.38	2.92277	0.16965	17.2282	1.63175e-66	1.03678e-64
PPBP	1035.92	-13.1411	0.763002	-17.2228	1.78979e-66	1.13268e-64
ACAD11	748.467	2.11412	0.122768	17.2204	1.86554e-66	1.17595e-64
WNT2B	316.495	5.37282	0.312209	17.209	2.27156e-66	1.42626e-64
TRIM36	361.844	4.35992	0.253594	17.1925	3.02344e-66	1.89089e-64
CELSR2	491.401	3.38876	0.197306	17.1752	4.07514e-66	2.53869e-64
MED12L	613.904	4.489	0.261383	17.1741	4.15269e-66	2.57693e-64
SH3BGRL2	182.042	-6.04772	0.352242	-17.1692	4.51594e-66	2.79148e-64
MYO6	461.963	6.73499	0.392339	17.1663	4.75141e-66	2.92569e-64
CCDC69	2567.16	-3.76895	0.219704	-17.1546	5.80334e-66	3.55968e-64
TNIP1	2077.85	-2.27955	0.13295	-17.1459	6.7456e-66	4.1218e-64
HTRA1	8409.79	6.57346	0.383528	17.1394	7.53866e-66	4.5888e-64
TJP2	404.304	-2.76926	0.161732	-17.1225	1.00847e-65	6.11525e-64
ANKS6	274.993	3.26436	0.190952	17.0952	1.61133e-65	9.73388e-64
OSBPL6	319.91	5.83751	0.342249	17.0563	3.13628e-65	1.88745e-63
CACNA1D	481.39	5.54593	0.32522	17.0528	3.32997e-65	1.99648e-63
SPTLC3	239.731	7.6477	0.448528	17.0507	3.45494e-65	2.06365e-63
TBC1D12	1580.64	3.23779	0.190093	17.0327	4.69983e-65	2.79675e-63
PDCD1LG2	230.896	6.00741	0.352719	17.0317	4.77872e-65	2.83312e-63
GLTP	683.404	-2.49397	0.146566	-17.016	6.25074e-65	3.6921e-63
KHDRBS3	344.127	5.96213	0.35044	17.0133	6.54974e-65	3.85444e-63
WNT5A	1187.04	8.47634	0.499827	16.9586	1.66351e-64	9.75355e-63
GTF2IRD1	188.745	7.92355	0.469148	16.8892	5.3991e-64	3.15402e-62
ZNF662	237.355	6.18351	0.36616	16.8875	5.56563e-64	3.23944e-62
TBC1D10C	998.289	-4.52368	0.2686	-16.8417	1.20689e-63	6.99911e-62
FAM200B	308.403	-2.69934	0.160445	-16.8241	1.62503e-63	9.38985e-62
FAM32A	1003.95	-1.93326	0.114983	-16.8135	1.945e-63	1.11981e-61
INTU	111.424	6.02262	0.358542	16.7975	2.54412e-63	1.45948e-61
PPP1R9B	3612.25	-1.96345	0.116909	-16.7947	2.66884e-63	1.52554e-61
LMLN	308.147	3.19806	0.190784	16.7627	4.57438e-63	2.60544e-61
BNC2	507.919	6.33921	0.378667	16.7409	6.60102e-63	3.74637e-61
NCKAP5	396.215	6.92811	0.413876	16.7396	6.74816e-63	3.8163e-61
TMEM38A	49.3263	-4.21683	0.25196	-16.7361	7.14931e-63	4.02888e-61
GPR34	6943.5	5.44692	0.325554	16.7312	7.76261e-63	4.35909e-61
DUSP16	733.517	3.19002	0.190709	16.7272	8.31136e-63	4.65086e-61
SULT1A1	700.992	-4.76343	0.285006	-16.7134	1.04626e-62	5.83416e-61
SLC41A1	442.662	3.02218	0.180829	16.7129	1.05641e-62	5.87024e-61
GNB4	4695.56	2.4672	0.147642	16.7107	1.09617e-62	6.07003e-61
PEAR1	53.0635	-7.97221	0.477318	-16.7021	1.26587e-62	6.98551e-61
VASH1	9254.93	3.37698	0.202475	16.6786	1.87719e-62	1.03232e-60
SKI	4484.82	2.30139	0.138114	16.6631	2.43256e-62	1.33314e-60
COL8A2	1529.01	3.12573	0.187624	16.6595	2.58046e-62	1.40936e-60
ZNF711	409.16	6.30988	0.379055	16.6464	3.21576e-62	1.75034e-60
VSIG2	60.7419	-7.23426	0.43579	-16.6003	6.93133e-62	3.75989e-60
C14orf37	191.361	9.04923	0.545306	16.5948	7.6041e-62	4.11085e-60
MUM1	1117.98	2.40854	0.145236	16.5836	9.15157e-62	4.93072e-60
SLC46A2	341.113	-3.10737	0.187437	-16.5782	1.00183e-61	5.37952e-60
NEB	436.449	4.40555	0.265825	16.5731	1.09016e-61	5.83421e-60
IGFBP7	241.059	-6.04468	0.365203	-16.5516	1.55997e-61	8.32053e-60
CIDEB	1025.08	-1.88071	0.113747	-16.5342	2.08286e-61	1.10725e-59
SELL	6253.82	-4.50106	0.272395	-16.524	2.46326e-61	1.30512e-59
NYNRIN	532.319	5.16063	0.312326	16.5232	2.49813e-61	1.31921e-59
RASSF3	2254.77	-2.43672	0.147581	-16.511	3.05574e-61	1.60835e-59
EML1	432.772	11.03	0.668064	16.5104	3.08891e-61	1.62046e-59
MEF2A	8386.64	2.44636	0.148273	16.499	3.7325e-61	1.95167e-59
MOB3A	3345.24	-1.87347	0.113637	-16.4865	4.58634e-61	2.39029e-59
CNRIP1	175.556	4.39904	0.266838	16.4858	4.64163e-61	2.41123e-59
FAM65B	3133.48	-6.06201	0.367718	-16.4855	4.66561e-61	2.41582e-59
ATP2C1	2817.53	2.45389	0.148889	16.4814	4.99217e-61	2.57654e-59
HLTF	482.218	2.59476	0.157642	16.4598	7.13513e-61	3.67068e-59
SDCCAG8	757.025	1.66053	0.100943	16.4501	8.37345e-61	4.29388e-59
BLNK	1227.82	4.6903	0.28528	16.441	9.72428e-61	4.9706e-59
MRO	267.586	7.36901	0.448608	16.4264	1.23763e-60	6.306e-59
NAT8L	294.665	6.03016	0.367455	16.4106	1.60571e-60	8.15539e-59
CCL3L1	5569.21	7.11234	0.434648	16.3635	3.48667e-60	1.76525e-58
SNRPD3	916.364	-1.32148	0.0808077	-16.3535	4.10965e-60	2.07407e-58
PGM5	488.24	4.54822	0.27862	16.3241	6.65568e-60	3.34842e-58
C11orf45	429.731	4.11957	0.252664	16.3046	9.16049e-60	4.59407e-58
TGFBR1	6520.56	3.21964	0.197523	16.3001	9.85978e-60	4.92927e-58
SLC37A4	606.439	2.69845	0.165581	16.2968	1.03968e-59	5.1815e-58
FMNL2	3107	4.4818	0.275054	16.2943	1.08344e-59	5.38275e-58
EDA	109.161	5.78397	0.354997	16.293	1.10704e-59	5.48295e-58
TXNIP	20031.5	-2.86022	0.175643	-16.2843	1.2759e-59	6.29972e-58
GNG11	200.83	-9.43606	0.579608	-16.2801	1.36692e-59	6.72829e-58
PCDHGB7	226.661	4.27059	0.26254	16.2665	1.70714e-59	8.37706e-58
FNBP1L	468.651	4.19819	0.258317	16.2521	2.15974e-59	1.05655e-57
TBL1X	874.631	-2.90212	0.178615	-16.248	2.30955e-59	1.12638e-57
SEMA6D	514.756	11.2976	0.695546	16.2428	2.51383e-59	1.22228e-57
MAPKAPK3	2806.8	-1.68037	0.103472	-16.2399	2.63231e-59	1.27599e-57
ARHGEF37	186.024	7.42961	0.457502	16.2395	2.64964e-59	1.2805e-57
SPIN1	1664.79	2.39586	0.147733	16.2176	3.7891e-59	1.82563e-57
SYTL1	678.149	-7.17882	0.442954	-16.2067	4.52119e-59	2.1718e-57
PCDHGA12	241.999	4.3811	0.270331	16.2065	4.53992e-59	2.17426e-57
PSD3	706.726	4.57932	0.282794	16.1931	5.6383e-59	2.69221e-57
RGS3	390.175	-3.04045	0.187843	-16.1861	6.3168e-59	3.00717e-57
OBSL1	372.51	5.07093	0.313293	16.1859	6.3427e-59	3.01052e-57
CCDC50	2333.48	2.50731	0.154966	16.1797	7.01187e-59	3.31826e-57
TM6SF1	2081.76	2.60534	0.16104	16.1782	7.18827e-59	3.39167e-57
SLC15A2	2427.36	4.1218	0.254938	16.1679	8.49473e-59	3.99628e-57
MSLN	315.491	6.34155	0.392498	16.1569	1.01593e-58	4.76533e-57
DECR1	989.808	-1.66399	0.103086	-16.1418	1.29604e-58	6.06137e-57
AXL	3602.96	7.12248	0.44136	16.1376	1.38888e-58	6.47655e-57
RALB	1663.16	-2.13882	0.132548	-16.1361	1.4214e-58	6.60887e-57
DDR1	716.914	4.15582	0.257932	16.1121	2.09782e-58	9.72559e-57
DOCK6	688.301	5.59162	0.347303	16.1001	2.54594e-58	1.17689e-56
WNK3	86.4359	5.57496	0.346416	16.0932	2.84525e-58	1.31145e-56
CCL3	5742.16	7.15203	0.444759	16.0807	3.48507e-58	1.60173e-56
PRKAR2B	413.387	-6.51847	0.405742	-16.0656	4.44773e-58	2.03829e-56
CEP41	235.301	2.38607	0.148593	16.0577	5.04567e-58	2.30569e-56
DLEU7-AS1	227.231	5.99058	0.373124	16.0552	5.25736e-58	2.39556e-56
NRP2	1288.75	4.84441	0.30175	16.0544	5.3289e-58	2.41765e-56
CATSPER2	99.9538	3.8029	0.236879	16.0542	5.34395e-58	2.41765e-56
RFPL1	73.9549	4.15407	0.258755	16.0541	5.35134e-58	2.41765e-56
SLC4A7	3295.93	3.75623	0.234019	16.051	5.62887e-58	2.53585e-56
TRPV1	351.555	2.13538	0.133111	16.0422	6.48631e-58	2.9139e-56
FAM46C	83.6706	-4.58253	0.286028	-16.0213	9.08031e-58	4.06777e-56
RAB11FIP1	1866.4	-3.03726	0.189607	-16.0187	9.45649e-58	4.22443e-56
GFOD1	134.49	-4.6831	0.292502	-16.0105	1.07924e-57	4.79844e-56
SLC25A4	102.563	3.31316	0.206937	16.0105	1.08016e-57	4.79844e-56
EMILIN2	3063.7	-4.66635	0.291484	-16.0089	1.10704e-57	4.90419e-56
SLC1A4	1281.3	2.32332	0.145236	15.9969	1.34381e-57	5.9366e-56
KIAA1211L	369.568	3.96608	0.248121	15.9845	1.63983e-57	7.22431e-56
PCDHGA10	229.136	4.27769	0.26776	15.9758	1.88278e-57	8.27177e-56
APBA1	636.286	4.36145	0.27341	15.9521	2.75598e-57	1.20748e-55
FYN	1267.39	-6.67863	0.418818	-15.9464	3.01959e-57	1.31935e-55
CCNY	2083.42	-1.90745	0.119751	-15.9285	4.01649e-57	1.75014e-55
PLXDC2	14175.5	2.65557	0.166753	15.9252	4.2373e-57	1.84132e-55
ZDHHC14	326.561	2.18347	0.137112	15.9247	4.27032e-57	1.85063e-55
ANXA11	4792.65	-1.96148	0.123201	-15.9209	4.53784e-57	1.96123e-55
CLU	1105.71	-6.32744	0.398156	-15.8919	7.21614e-57	3.11035e-55
TNFRSF11A	440.456	5.16359	0.325497	15.8637	1.12988e-56	4.85696e-55
NIPSNAP3B	400.772	3.90499	0.246185	15.862	1.16093e-56	4.97703e-55
LYVE1	1482.45	8.65524	0.546076	15.8499	1.40842e-56	6.02183e-55
ZNF618	822.141	3.08153	0.194479	15.845	1.52128e-56	6.48701e-55
SLC9A5	149.847	3.27934	0.207084	15.8358	1.76213e-56	7.494e-55
PCDHGA11	226.901	4.24301	0.268021	15.8309	1.90457e-56	8.07823e-55
C20orf24	1702.41	-2.62021	0.165554	-15.827	2.02803e-56	8.57904e-55
PCDHGB3	222.551	4.24511	0.268357	15.8189	2.30633e-56	9.73051e-55
FAAH	218.008	-2.56252	0.162003	-15.8178	2.34604e-56	9.87195e-55
TSPYL5	299.826	3.57196	0.22597	15.8072	2.77347e-56	1.16398e-54
SLC38A1	363.331	-7.12398	0.450852	-15.8012	3.05489e-56	1.27872e-54
KAT2A	2653.74	2.57921	0.163373	15.7873	3.8081e-56	1.58983e-54
RECK	781.586	2.95504	0.187245	15.7817	4.16003e-56	1.73223e-54
SEC16B	218.174	3.53856	0.224237	15.7804	4.24159e-56	1.76158e-54
WDR91	2152.1	2.46169	0.156015	15.7786	4.37098e-56	1.81061e-54
ITGA9	324.563	4.14257	0.26261	15.7746	4.65324e-56	1.92254e-54
CCL4L2	9547.97	7.65328	0.485224	15.7727	4.79848e-56	1.97742e-54
PLCB1	150.354	-5.60622	0.355697	-15.7612	5.74963e-56	2.36328e-54
SHKBP1	3076.65	-2.50092	0.158723	-15.7565	6.19965e-56	2.5417e-54
COMMD9	869.614	-2.06409	0.131053	-15.75	6.86328e-56	2.80656e-54
IL27RA	865.97	-3.71574	0.235955	-15.7476	7.1305e-56	2.90837e-54
TRPM4	567.84	3.308	0.210235	15.7348	8.73526e-56	3.55382e-54
ZNF471	123.073	4.18551	0.266086	15.7299	9.43216e-56	3.82758e-54
MICU1	823.235	-2.11145	0.134277	-15.7246	1.02548e-55	4.15086e-54
ZNRF3	61.3543	3.90838	0.24864	15.719	1.12022e-55	4.52286e-54
NACC2	1342.35	-3.42762	0.218092	-15.7164	1.16733e-55	4.70116e-54
CCDC40	256.161	6.05509	0.385609	15.7027	1.4503e-55	5.82602e-54
CKAP4	1921.3	-3.63592	0.231643	-15.6962	1.60526e-55	6.43233e-54
AP2A1	2126.69	-1.86095	0.118564	-15.6958	1.6163e-55	6.46035e-54
AGK	707.335	2.35263	0.149934	15.6911	1.74118e-55	6.94208e-54
FFAR4	232.969	4.33673	0.276392	15.6905	1.75654e-55	6.98585e-54
PCDHGB4	220.894	4.26187	0.271878	15.6757	2.21794e-55	8.79894e-54
FAM120C	285.97	2.2966	0.146665	15.6588	2.89167e-55	1.14433e-53
TMEM52B	442.221	6.06622	0.387491	15.6551	3.06562e-55	1.21016e-53
MYL12A	3455.67	-2.72191	0.173994	-15.6437	3.66812e-55	1.44442e-53
CDC42EP4	162.821	-2.90097	0.185472	-15.641	3.82734e-55	1.50341e-53
LMAN1	1319.86	2.1479	0.137518	15.619	5.40112e-55	2.11639e-53
CECR2	1399.65	5.17001	0.331058	15.6166	5.60935e-55	2.18747e-53
AIG1	371.685	3.05817	0.195828	15.6166	5.60996e-55	2.18747e-53
TLR10	1190.69	4.27385	0.273903	15.6035	6.889e-55	2.67965e-53
OSBPL5	340.925	-3.3072	0.212065	-15.5952	7.84217e-55	3.04299e-53
PCDHGB2	216.049	4.22809	0.27128	15.5857	9.10228e-55	3.52338e-53
MINOS1-NBL1	1349.1	5.88173	0.377385	15.5855	9.13844e-55	3.52881e-53
MORC4	98.8032	4.16553	0.267504	15.5718	1.13106e-54	4.35703e-53
FKBP1A	3013.37	-2.48432	0.159658	-15.5603	1.35477e-54	5.20624e-53
S1PR4	1075.74	-6.7393	0.43341	-15.5495	1.60444e-54	6.15088e-53
PTK2B	3662.5	-2.40586	0.154742	-15.5476	1.65133e-54	6.31545e-53
QPRT	427.921	3.20246	0.206013	15.545	1.7206e-54	6.56463e-53
POLE4	423.921	-3.58898	0.231143	-15.5271	2.27303e-54	8.65163e-53
PCSK6	212.417	-4.51211	0.290672	-15.523	2.4228e-54	9.19971e-53
LINC00937	142.214	-7.10066	0.457551	-15.5188	2.58655e-54	9.77924e-53
C1orf112	473.79	3.34013	0.215231	15.5188	2.58768e-54	9.77924e-53
NCF1C	434.584	-3.52469	0.227132	-15.5182	2.61262e-54	9.85013e-53
AZU1	372.842	-8.69307	0.560357	-15.5135	2.81337e-54	1.0582e-52
PGBD1	110.788	3.06228	0.197539	15.5021	3.35572e-54	1.25922e-52
PCDHGA7	215.337	4.22371	0.272502	15.4997	3.48498e-54	1.30466e-52
KLHDC1	202.576	3.18846	0.205718	15.4992	3.51085e-54	1.31126e-52
GGT7	847.628	2.75174	0.17785	15.4722	5.34344e-54	1.99106e-52
PCDHGA9	217.588	4.22632	0.273181	15.4708	5.4653e-54	2.03172e-52
TMC7	212.126	8.96869	0.579839	15.4675	5.74544e-54	2.13089e-52
MYO1C	1130.9	2.01557	0.130389	15.4581	6.6563e-54	2.46299e-52
MAMDC2	313.708	8.71411	0.563768	15.4569	6.77785e-54	2.50216e-52
PCDHGA8	213.383	4.20823	0.272321	15.4532	7.17527e-54	2.64275e-52
ZNF10	141.444	2.74601	0.177835	15.4413	8.63104e-54	3.17161e-52
RAC2	4499.45	-4.18146	0.270984	-15.4306	1.01854e-53	3.73417e-52
PCDHGB6	222.436	4.18273	0.271128	15.4272	1.07489e-53	3.93172e-52
PCDHGC5	214.008	4.1959	0.272074	15.4219	1.1658e-53	4.2545e-52
LINC00989	30.3657	-8.8344	0.573432	-15.4062	1.48727e-53	5.41527e-52
GUCD1	1245.2	-1.35096	0.0876926	-15.4056	1.49998e-53	5.44913e-52
FARP1	667.534	5.65483	0.367071	15.4053	1.50819e-53	5.46649e-52
RASL10A	227.274	5.33919	0.346779	15.3965	1.72702e-53	6.24545e-52
ARHGDIB	10444.4	-2.0938	0.136009	-15.3945	1.78168e-53	6.42857e-52
SCN1B	574.303	3.46046	0.224813	15.3926	1.8354e-53	6.60746e-52
GPR161	126.735	4.38281	0.284985	15.3791	2.2621e-53	8.1252e-52
AP1S2	1892.39	-3.48035	0.22636	-15.3753	2.39682e-53	8.58976e-52
CDC42EP2	242.386	-4.8463	0.315209	-15.3749	2.41347e-53	8.63006e-52
CAPN1	2471.52	-1.59129	0.103535	-15.3696	2.61953e-53	9.34592e-52
RAPGEF6	2568.18	3.31297	0.215556	15.3694	2.62553e-53	9.3464e-52
TGIF2-C20orf24	1474.86	-2.16146	0.140673	-15.3652	2.80387e-53	9.95905e-52
PCDHGA4	211.983	4.18613	0.27245	15.3648	2.82016e-53	9.99465e-52
DAZAP2	6455.25	-1.61012	0.104831	-15.3592	3.07349e-53	1.08683e-51
UNC5B	854.231	5.60722	0.365113	15.3575	3.15423e-53	1.11291e-51
AP1B1	9210.36	1.77368	0.11557	15.3472	3.6978e-53	1.30182e-51
DNMT3A	803.442	2.08814	0.136122	15.3403	4.11453e-53	1.44534e-51
SIGLEC15	104.362	-5.34301	0.348632	-15.3256	5.15603e-53	1.80722e-51
PIGO	892.86	1.44194	0.0940989	15.3237	5.31467e-53	1.85874e-51
IL6ST	10447.9	3.45122	0.225276	15.3199	5.62694e-53	1.96364e-51
PCDHGB1	209.882	4.17862	0.272899	15.312	6.36191e-53	2.21528e-51
PCDHGC4	213.634	4.19469	0.273952	15.3118	6.37797e-53	2.21603e-51
CD83	5156.69	6.14621	0.401723	15.2996	7.69133e-53	2.66655e-51
PCDHGA2	209.234	4.17307	0.273064	15.2824	1.00224e-52	3.46718e-51
PCDHGA5	211.024	4.1658	0.27265	15.279	1.05617e-52	3.64585e-51
ANTXR1	242.02	8.67962	0.56809	15.2786	1.06218e-52	3.65868e-51
GNAI2	12144.9	-1.50692	0.0986372	-15.2774	1.08245e-52	3.72045e-51
PCDHGA6	220.662	4.14031	0.27102	15.2768	1.09201e-52	3.74525e-51
BCR	513.314	-2.00051	0.130975	-15.274	1.13905e-52	3.89821e-51
PLAT	445.059	8.52715	0.558731	15.2616	1.3774e-52	4.7038e-51
STIM1	1416.82	-1.18585	0.0777115	-15.2596	1.42131e-52	4.8434e-51
ABR	8475.72	1.78211	0.116818	15.2554	1.51448e-52	5.14989e-51
MNDA	7049.35	-3.11857	0.204429	-15.255	1.52423e-52	5.17199e-51
DGKD	1605.23	-2.27319	0.149038	-15.2524	1.58601e-52	5.3702e-51
PCDHGA3	209.752	4.15436	0.272476	15.2467	1.73249e-52	5.85377e-51
CCL4L1	8108.09	7.48893	0.491485	15.2374	1.99788e-52	6.73618e-51
LRRC25	2877.83	-2.46229	0.161611	-15.2359	2.04209e-52	6.87073e-51
MYL9	356.022	-4.53511	0.298104	-15.2132	2.89069e-52	9.70542e-51
KANK2	575.62	4.66209	0.30653	15.2092	3.07168e-52	1.02914e-50
RAB2B	552.564	1.27917	0.0841284	15.205	3.27537e-52	1.09509e-50
CARS2	1000.12	-1.78016	0.117113	-15.2004	3.51556e-52	1.17293e-50
TBC1D4	1834.38	3.77921	0.248719	15.1947	3.8338e-52	1.27644e-50
SH3BGRL3	7059.82	-3.5352	0.232695	-15.1924	3.97081e-52	1.3193e-50
DACT1	304.18	5.65791	0.372452	15.191	4.0581e-52	1.3455e-50
PCDHGA1	209.439	4.14944	0.27317	15.1899	4.12354e-52	1.36436e-50
AP1M1	1291.01	-1.59444	0.10499	-15.1866	4.33554e-52	1.43154e-50
ATF7IP2	341.244	2.88603	0.190341	15.1624	6.27174e-52	2.06656e-50
CLEC1B	138.676	-6.73918	0.444786	-15.1515	7.40321e-52	2.43436e-50
NAAA	1549	-2.08073	0.137341	-15.1501	7.56846e-52	2.48358e-50
CREB3L2	2677.24	2.28201	0.15084	15.1287	1.04819e-51	3.43255e-50
SLC25A27	107.116	5.19526	0.343428	15.1276	1.06458e-51	3.47909e-50
GABBR1	736.172	-5.52895	0.365528	-15.1259	1.09226e-51	3.56224e-50
ARMCX4	196.702	2.88402	0.190675	15.1253	1.10265e-51	3.58879e-50
PROSER2	37.7402	-6.95659	0.460041	-15.1217	1.16531e-51	3.785e-50
SLC11A2	2503.52	2.6937	0.178165	15.1191	1.21179e-51	3.92796e-50
SUPT4H1	1141.28	-1.83775	0.121574	-15.1163	1.26434e-51	4.09e-50
TRIM7	76.7041	-4.49797	0.297706	-15.1088	1.41804e-51	4.5779e-50
DCBLD2	245.2	2.64344	0.174968	15.1081	1.43202e-51	4.6137e-50
ACY3	1034.72	6.90498	0.457101	15.106	1.47746e-51	4.75053e-50
CSGALNACT2	1933.53	-3.18157	0.210873	-15.0876	1.95544e-51	6.27473e-50
MTMR9LP	190.637	4.96304	0.329292	15.0719	2.48045e-51	7.94342e-50
SRGAP3	458.349	3.8942	0.258555	15.0614	2.90583e-51	9.28701e-50
YWHAB	5549.81	-1.32858	0.0882208	-15.0597	2.98038e-51	9.50623e-50
OCRL	787.187	1.84741	0.122677	15.0591	3.00746e-51	9.57343e-50
STX10	1196.39	-2.5126	0.16689	-15.0554	3.18029e-51	1.01034e-49
RHBDF2	10515.7	2.42201	0.161224	15.0226	5.2222e-51	1.65574e-49
C9orf69	594.045	-1.99028	0.132508	-15.0201	5.41862e-51	1.71461e-49
TWSG1	504.024	2.40411	0.160088	15.0174	5.64531e-51	1.7828e-49
KDELC2	564.168	4.31955	0.287658	15.0163	5.74349e-51	1.81022e-49
COTL1	12625.3	-2.52507	0.168216	-15.0109	6.22942e-51	1.9595e-49
LFNG	1268.57	-4.60057	0.306672	-15.0016	7.1646e-51	2.24923e-49
ADAP1	1184.18	-2.31638	0.154453	-14.9973	7.64903e-51	2.3966e-49
LTBP1	71.054	-8.50018	0.568156	-14.961	1.3203e-50	4.12866e-49
PCMT1	1019.64	-1.89305	0.126578	-14.9556	1.43277e-50	4.47158e-49
SH3BP5-AS1	1135.45	-1.96757	0.131608	-14.9502	1.55277e-50	4.83664e-49
CLTCL1	173.377	-3.89324	0.260495	-14.9456	1.66471e-50	5.17521e-49
USP40	773.248	1.56882	0.105009	14.9399	1.81285e-50	5.62476e-49
TTC8	200.632	2.44875	0.163982	14.9331	2.00824e-50	6.21891e-49
PKDCC	224.081	9.21742	0.617419	14.929	2.136e-50	6.60173e-49
FOXP2	297.267	8.05016	0.53935	14.9257	2.24377e-50	6.92139e-49
LRIG1	727.457	3.39016	0.227222	14.9201	2.44087e-50	7.51487e-49
HMGN4	634.389	-1.25439	0.0840793	-14.9191	2.47527e-50	7.60608e-49
RIN1	291.499	-4.72956	0.317048	-14.9175	2.53674e-50	7.78e-49
ZFP28	174.006	2.95902	0.198457	14.9101	2.8323e-50	8.66978e-49
DPY19L4	415.178	2.04961	0.13747	14.9095	2.85893e-50	8.73453e-49
DIAPH1	3674.91	-2.915	0.195545	-14.907	2.96576e-50	9.04358e-49
LY6G6F	38.8511	-8.03597	0.539224	-14.9028	3.15817e-50	9.61192e-49
MEFV	1559.41	-5.65982	0.379959	-14.8959	3.50548e-50	1.06359e-48
GPSM3	4504.93	-2.36831	0.158992	-14.8958	3.50797e-50	1.06359e-48
BCKDHB	150.705	1.82284	0.122412	14.8911	3.76748e-50	1.14011e-48
APOC1	2293.47	7.82803	0.525706	14.8905	3.79982e-50	1.14772e-48
FAM198A	95.2376	6.03385	0.405232	14.8899	3.83465e-50	1.15605e-48
GOLGA7	859.383	-1.42705	0.0959224	-14.8771	4.63973e-50	1.39612e-48
EGF	33.4743	-7.82103	0.525727	-14.8766	4.67556e-50	1.40425e-48
RAP2A	1790.39	2.2226	0.149521	14.8648	5.58017e-50	1.67279e-48
SLC2A13	423.565	2.53076	0.170294	14.8611	5.89548e-50	1.764e-48
OAF	357.762	-3.13977	0.211357	-14.8553	6.4271e-50	1.91947e-48
RAPH1	2013.92	3.8185	0.257215	14.8455	7.43452e-50	2.21618e-48
GMFG	2224.11	-3.29604	0.222079	-14.8417	7.87158e-50	2.34209e-48
TRAPPC1	1147.8	-2.85933	0.192772	-14.8327	8.99733e-50	2.67206e-48
CCL4	4376.75	7.12002	0.480035	14.8323	9.05995e-50	2.68565e-48
LINC00472	107.565	7.44658	0.50209	14.8312	9.21086e-50	2.72532e-48
TMEM164	1304.57	-1.86333	0.125814	-14.8103	1.25742e-49	3.71357e-48
GAB3	1746.61	1.29741	0.0876067	14.8095	1.27132e-49	3.74768e-48
TRO	273.083	6.32897	0.427426	14.8072	1.31631e-49	3.87316e-48
OSBPL3	1417.58	2.95023	0.199325	14.8011	1.44005e-49	4.22945e-48
TACC3	1048.02	-3.87996	0.262222	-14.7965	1.54311e-49	4.52382e-48
TAGLN2	3667.62	-4.79834	0.324533	-14.7853	1.82126e-49	5.32944e-48
TC2N	64.075	-8.25825	0.559158	-14.7691	2.318e-49	6.77059e-48
TIGD4	123.286	6.40952	0.434021	14.7678	2.36449e-49	6.89377e-48
BCO2	292.526	4.41176	0.298939	14.758	2.7307e-49	7.94693e-48
AMZ2P1	321.037	1.9456	0.131916	14.7487	3.13455e-49	9.10562e-48
HPS4	975.424	1.57883	0.107151	14.7346	3.86437e-49	1.12053e-47
C3orf70	155.947	7.42025	0.503955	14.724	4.51909e-49	1.30799e-47
RFWD2	961.587	-1.32359	0.0899041	-14.7223	4.63949e-49	1.34041e-47
SNX7	84.6365	6.0543	0.411508	14.7125	5.36286e-49	1.5466e-47
EIF2AK1	1807.19	-0.966025	0.0656722	-14.7098	5.57753e-49	1.6056e-47
BIN1	6247.68	4.39688	0.299187	14.6961	6.82796e-49	1.96202e-47
LGR4	213.139	2.77886	0.189333	14.6771	9.03278e-49	2.59091e-47
LCP1	23826.3	-2.48075	0.169028	-14.6765	9.11716e-49	2.61042e-47
MSH5	500.113	2.1214	0.144596	14.6712	9.85718e-49	2.81725e-47
IGSF22	160.959	4.72851	0.322327	14.6699	1.00509e-48	2.86748e-47
LGALS12	103.093	-6.42029	0.438042	-14.6568	1.21899e-48	3.47152e-47
ZNF251	259.818	1.92462	0.131321	14.6559	1.23561e-48	3.51256e-47
CTNNBIP1	405.731	-1.86099	0.127029	-14.6501	1.34485e-48	3.8163e-47
GFI1B	82.9487	-8.37639	0.572043	-14.643	1.4944e-48	4.23316e-47
YTHDC2	1504.62	1.78452	0.121913	14.6376	1.61625e-48	4.57021e-47
SLC9A9	1523.27	2.75187	0.188048	14.6338	1.70926e-48	4.82465e-47
HDAC1	1159.47	-1.08087	0.0738706	-14.632	1.75559e-48	4.94666e-47
CARHSP1	320.967	-2.61051	0.17866	-14.6116	2.36903e-48	6.66338e-47
NBPF15	219.858	3.37416	0.230944	14.6103	2.41404e-48	6.77801e-47
ASGR1	260.538	-5.16281	0.353625	-14.5996	2.82294e-48	7.90657e-47
RHOA	8141.87	-1.52916	0.10474	-14.5996	2.8259e-48	7.90657e-47
SERPINB1	4095.68	-2.6107	0.178822	-14.5994	2.83267e-48	7.91163e-47
GPR137C	58.1537	5.46264	0.37429	14.5947	3.03656e-48	8.46627e-47
SFMBT1	343.787	2.17786	0.149225	14.5944	3.0467e-48	8.47971e-47
ZNF660	64.7081	4.32094	0.296246	14.5857	3.46571e-48	9.62911e-47
NHEJ1	178.932	-1.54533	0.105987	-14.5803	3.74705e-48	1.03927e-46
SPRED2	490.535	2.70729	0.185703	14.5786	3.84288e-48	1.064e-46
RXRA	3263.49	-2.0929	0.143586	-14.5759	3.99897e-48	1.10529e-46
OAZ1	11765.7	-2.40664	0.165145	-14.5729	4.17875e-48	1.15299e-46
CARD16	704.813	-4.58984	0.314974	-14.5721	4.2276e-48	1.16445e-46
BEND2	37.5305	-8.36802	0.574643	-14.5621	4.89132e-48	1.34494e-46
IGF2BP2	184.631	-6.96115	0.478237	-14.5559	5.36076e-48	1.47149e-46
C16orf74	39.9225	-5.69369	0.391337	-14.5493	5.8993e-48	1.61653e-46
RASGRP4	1905.89	-1.97615	0.135883	-14.543	6.46722e-48	1.7685e-46
C1QB	14655.3	5.87609	0.404051	14.5429	6.47608e-48	1.7685e-46
GRB10	253.752	-6.38342	0.439201	-14.5342	7.35959e-48	2.00634e-46
BBS5	87.9246	4.32307	0.297524	14.5302	7.80301e-48	2.12359e-46
NCF1	767.582	-3.26474	0.224714	-14.5284	8.00815e-48	2.17571e-46
ITPR2	5293.12	3.12221	0.214911	14.5279	8.06102e-48	2.18635e-46
TMEM11	289.314	-1.73061	0.119178	-14.5213	8.88714e-48	2.40632e-46
RASA1	1523.91	1.64439	0.113254	14.5196	9.10943e-48	2.46233e-46
STAMBPL1	683.037	4.54621	0.313222	14.5143	9.83107e-48	2.65289e-46
DMTN	176.199	-5.95908	0.410653	-14.5112	1.02852e-47	2.77076e-46
NHSL1	898.367	4.02466	0.277546	14.5009	1.19636e-47	3.21746e-46
TSPAN7	495.093	9.55877	0.659897	14.4853	1.50172e-47	4.03189e-46
ZNF512B	608.791	1.83962	0.127039	14.4807	1.60498e-47	4.30188e-46
SYT17	319.681	3.51889	0.243406	14.4568	2.26979e-47	6.0736e-46
ERRFI1	90.6946	3.48477	0.241345	14.439	2.94167e-47	7.85826e-46
GCHFR	254.145	-3.02598	0.209703	-14.4298	3.36004e-47	8.96086e-46
QPCT	1313.14	-3.60047	0.249555	-14.4276	3.47083e-47	9.24087e-46
NRM	347.177	-2.0903	0.145008	-14.415	4.16231e-47	1.10634e-45
LPCAT2	5964.24	2.82808	0.19627	14.4091	4.53531e-47	1.20348e-45
DACT3	124.93	6.4465	0.447425	14.408	4.60823e-47	1.2208e-45
FAM213A	529.68	2.78251	0.193157	14.4054	4.78496e-47	1.26552e-45
HK3	4866.42	-4.82239	0.334783	-14.4045	4.84647e-47	1.27966e-45
IQSEC1	2589.46	-2.92826	0.203646	-14.3792	6.99433e-47	1.84373e-45
FGF20	116.944	8.49226	0.590677	14.3772	7.1997e-47	1.89473e-45
ADAM15	1686.08	-2.16279	0.15047	-14.3735	7.5843e-47	1.99266e-45
CD79B	273.614	-7.15328	0.497707	-14.3725	7.70281e-47	2.02047e-45
ISY1	592.192	-1.22409	0.0852753	-14.3546	9.96874e-47	2.61053e-45
RAB37	513.602	-6.72467	0.468815	-14.344	1.162e-46	3.03797e-45
CAPRIN2	503.58	1.67922	0.117169	14.3316	1.38943e-46	3.62661e-45
ALDH7A1	205.19	4.44971	0.310566	14.3278	1.46761e-46	3.82443e-45
ADAMTS10	1253.57	4.43721	0.30999	14.3141	1.78762e-46	4.65072e-45
FAM212A	327.496	3.71581	0.260216	14.2797	2.92772e-46	7.60445e-45
FHIT	151.41	2.52669	0.176958	14.2784	2.98216e-46	7.73324e-45
HACE1	412.691	2.27888	0.159718	14.2682	3.45586e-46	8.94709e-45
FBXL5	2886.95	-2.19207	0.15368	-14.2639	3.67551e-46	9.50032e-45
GSTP1	2440.23	-2.69957	0.1894	-14.2533	4.27829e-46	1.10405e-44
PDE9A	285.625	5.29896	0.372107	14.2404	5.14369e-46	1.32523e-44
CEACAM4	522.141	-5.34581	0.375426	-14.2393	5.22349e-46	1.34357e-44
PROX1	115.55	8.4721	0.594984	14.2392	5.23172e-46	1.34357e-44
LPIN2	3289.94	1.86375	0.130917	14.2362	5.46315e-46	1.40074e-44
GPC2	138.188	3.40817	0.239408	14.2358	5.49059e-46	1.40552e-44
KCNJ5	374.182	8.69616	0.610908	14.2348	5.57099e-46	1.42382e-44
PCDHGC3	256.99	4.08498	0.287018	14.2325	5.76017e-46	1.46981e-44
STARD9	434.928	3.44736	0.242314	14.2268	6.24516e-46	1.59102e-44
FNBP1	2383.2	-2.08052	0.146252	-14.2256	6.35657e-46	1.61682e-44
SIGLEC8	4764.75	9.06541	0.637414	14.2222	6.67475e-46	1.69505e-44
VASP	5608.82	-2.49189	0.175351	-14.2108	7.85168e-46	1.99076e-44
G6PD	2560.68	-2.68502	0.188977	-14.2081	8.15639e-46	2.06473e-44
HPN	64.9493	5.93872	0.418081	14.2047	8.56693e-46	2.16522e-44
CEP70	83.9255	4.01339	0.282542	14.2046	8.58305e-46	2.16586e-44
TBC1D2	1143.75	-3.92784	0.276531	-14.204	8.65617e-46	2.18086e-44
XK	24.0645	-6.23566	0.439389	-14.1917	1.03183e-45	2.59552e-44
UNC119	863.345	-1.77081	0.124786	-14.1908	1.04428e-45	2.62271e-44
NKIRAS2	1000.07	-1.27744	0.0900248	-14.1898	1.05908e-45	2.65569e-44
CD79A	357.022	-7.26125	0.511784	-14.1881	1.08537e-45	2.71734e-44
AZI2	743.9	-2.05477	0.144857	-14.1848	1.13758e-45	2.84359e-44
LILRB2	3294.42	-4.39356	0.309773	-14.1831	1.16524e-45	2.90817e-44
LDLRAD4	2201.4	2.92008	0.205888	14.1828	1.17019e-45	2.91597e-44
ATG3	1586.09	-2.01212	0.141883	-14.1816	1.19122e-45	2.96375e-44
GLT1D1	929.786	-4.87585	0.344141	-14.1682	1.44193e-45	3.5819e-44
ZNF30	83.0131	3.25019	0.229434	14.1661	1.4845e-45	3.68193e-44
RAB11FIP4	500.79	-4.67081	0.329865	-14.1598	1.62555e-45	4.02551e-44
SLITRK4	132.879	-6.4089	0.452842	-14.1526	1.79927e-45	4.4488e-44
EBI3	776.456	5.34458	0.377826	14.1456	1.98701e-45	4.9054e-44
RABIF	242.675	-1.17625	0.0832037	-14.137	2.24708e-45	5.53887e-44
XIRP1	462.915	10.0466	0.711085	14.1285	2.53445e-45	6.23757e-44
CYFIP2	981.695	-4.96812	0.352166	-14.1073	3.42367e-45	8.41305e-44
LINC01160	114.996	3.14979	0.223526	14.0914	4.29097e-45	1.05281e-43
SIPA1L2	2564.3	3.33737	0.236909	14.0871	4.5558e-45	1.11607e-43
ABLIM1	143.821	-5.31944	0.37789	-14.0767	5.28244e-45	1.29209e-43
SH3BP5L	802.466	-1.87878	0.133471	-14.0763	5.30901e-45	1.2966e-43
RGMB	160.406	4.29076	0.305021	14.0671	6.04859e-45	1.47497e-43
NBEAL2	5502.54	-2.73484	0.194475	-14.0627	6.43804e-45	1.56754e-43
MLF1	73.8743	7.2836	0.518144	14.0571	6.96818e-45	1.69403e-43
KIF3C	652.559	2.63756	0.187655	14.0554	7.13878e-45	1.73286e-43
ABCG2	350.289	9.31583	0.662836	14.0545	7.22945e-45	1.75221e-43
DOCK3	361.408	4.62413	0.329179	14.0475	7.98548e-45	1.93251e-43
ITGB5	2087.14	2.97406	0.211845	14.0389	9.01408e-45	2.17813e-43
PCDH12	763.527	4.33871	0.30914	14.0348	9.54632e-45	2.30325e-43
SLC12A5	72.1818	6.81885	0.485935	14.0324	9.87015e-45	2.37778e-43
CCDC47	2103.9	1.42373	0.101539	14.0215	1.15119e-44	2.76912e-43
ALDH3B1	1541.43	-2.25088	0.160589	-14.0164	1.2368e-44	2.97056e-43
JARID2	1143.81	-1.61332	0.115157	-14.0098	1.35797e-44	3.25667e-43
ZDHHC21	752.522	2.94918	0.210533	14.0082	1.38872e-44	3.32541e-43
SLC2A8	482.819	2.37403	0.169627	13.9955	1.6595e-44	3.96786e-43
EGR2	5074.47	7.00653	0.5009	13.9879	1.84843e-44	4.413e-43
NEK8	84.237	-2.94941	0.210884	-13.986	1.8992e-44	4.52741e-43
CELF6	457.289	2.58191	0.184722	13.9773	2.14362e-44	5.10245e-43
SLC24A3	28.6679	-5.78684	0.414063	-13.9757	2.19196e-44	5.20975e-43
ANGEL1	1500.47	2.31375	0.165601	13.9718	2.31556e-44	5.49533e-43
CAND2	60.2296	5.51578	0.395275	13.9543	2.96297e-44	7.02132e-43
PRPF38B	2240.45	1.26395	0.0906365	13.9453	3.35946e-44	7.94906e-43
PACS2	2358.79	1.85131	0.132773	13.9434	3.44965e-44	8.15038e-43
ACVR2B	247.313	3.34306	0.239884	13.9361	3.82014e-44	9.01237e-43
LPIN3	136.909	7.7664	0.557589	13.9286	4.2488e-44	1.00088e-42
SCARB1	1932.15	2.67613	0.192162	13.9264	4.37869e-44	1.02996e-42
SNN	1517.52	-2.30939	0.165882	-13.9219	4.66102e-44	1.09476e-42
GSN-AS1	884.635	3.54262	0.254469	13.9216	4.68035e-44	1.09768e-42
SRGAP2B	413.535	3.74403	0.26916	13.9101	5.50304e-44	1.28873e-42
HSD17B14	229.088	7.36836	0.529954	13.9038	6.00782e-44	1.40488e-42
SELENBP1	404.105	6.79394	0.48889	13.8967	6.63513e-44	1.5493e-42
TSPO	3890.49	-3.76274	0.270879	-13.8909	7.19674e-44	1.67798e-42
AGAP5	96.2692	2.35343	0.169446	13.889	7.38566e-44	1.71951e-42
SLC23A2	3123.27	2.1617	0.155664	13.8869	7.60434e-44	1.76784e-42
EML4	2855.12	2.02127	0.145672	13.8755	8.92258e-44	2.07129e-42
KCNAB2	3765.3	-3.98576	0.28736	-13.8703	9.591e-44	2.22322e-42
GAS2L1	398.374	-2.32345	0.16758	-13.8647	1.03656e-43	2.39929e-42
EXOC6B	345.7	2.01647	0.145596	13.8498	1.2762e-43	2.94968e-42
SEC61A2	298.054	2.63435	0.190413	13.8349	1.56911e-43	3.62143e-42
CCDC146	244.139	2.28715	0.165503	13.8194	1.94691e-43	4.4869e-42
MTPN	3664.93	-1.63184	0.118148	-13.8119	2.16144e-43	4.97413e-42
ADORA3	2411.6	4.21583	0.305433	13.8028	2.45108e-43	5.63255e-42
FHL1	126.8	-3.82801	0.277407	-13.7993	2.57439e-43	5.90739e-42
CALM3	3922.35	-2.10164	0.152325	-13.797	2.65498e-43	6.08356e-42
ST7L	308.311	2.1027	0.152442	13.7935	2.79073e-43	6.38545e-42
LINC00324	143.688	-1.89866	0.13771	-13.7875	3.03269e-43	6.92913e-42
ARHGAP6	454.67	2.73524	0.198517	13.7783	3.44173e-43	7.85246e-42
PRKACA	3418.82	-1.49101	0.108356	-13.7602	4.42154e-43	1.00735e-41
DTNB	270.995	2.50158	0.181863	13.7553	4.73319e-43	1.07682e-41
ITGB1BP1	989.015	-1.33691	0.0972895	-13.7415	5.72556e-43	1.30073e-41
ATP8B4	2290.94	2.77834	0.202207	13.7401	5.84155e-43	1.32519e-41
RCBTB1	1147.15	1.61235	0.117364	13.7381	6.003e-43	1.35988e-41
EFHD2	5636.96	-2.32888	0.169534	-13.737	6.09656e-43	1.37912e-41
SYF2	785.12	-1.83098	0.133317	-13.734	6.35152e-43	1.43476e-41
HSH2D	714.167	-5.73162	0.417418	-13.7311	6.61037e-43	1.49112e-41
TLR8	1770.88	-2.86462	0.208735	-13.7237	7.32034e-43	1.64894e-41
NRBP2	1109.5	2.7825	0.203023	13.7054	9.43019e-43	2.12119e-41
CABP5	17.4114	-7.84247	0.572299	-13.7035	9.68102e-43	2.17455e-41
HAMP	292.49	7.4245	0.541832	13.7026	9.79658e-43	2.19741e-41
SPATA13	5298.14	2.62185	0.191454	13.6944	1.09591e-42	2.45471e-41
CACNA1A	1407.03	5.02554	0.36718	13.6869	1.21662e-42	2.72127e-41
PRKCB	2977.09	-2.2569	0.165007	-13.6776	1.38196e-42	3.08677e-41
SNX25	158.143	2.92227	0.213657	13.6774	1.38613e-42	3.09175e-41
CPT1A	1268.54	-3.12394	0.228463	-13.6737	1.45784e-42	3.24715e-41
SIK3	1102.69	-1.42333	0.104097	-13.6732	1.46884e-42	3.26709e-41
LINC00865	482.038	4.37108	0.319786	13.6688	1.56018e-42	3.46541e-41
ABI2	655.888	2.31107	0.169136	13.664	1.66657e-42	3.69659e-41
MPP7	377.49	-6.7009	0.490535	-13.6604	1.75013e-42	3.87654e-41
MRC1	7111.93	5.71249	0.418183	13.6603	1.75334e-42	3.87826e-41
CCDC88C	736.348	-6.37376	0.467012	-13.648	2.07586e-42	4.58529e-41
ANKRD18DP	107.019	6.53666	0.479163	13.6418	2.25883e-42	4.98254e-41
SH3RF3-AS1	174.954	3.64698	0.267386	13.6394	2.33478e-42	5.14296e-41
ZNF507	352.828	3.19101	0.23397	13.6385	2.36279e-42	5.19749e-41
SMARCD3	773.41	-4.11245	0.301561	-13.6372	2.40537e-42	5.28386e-41
RIN2	4377.06	2.73897	0.200897	13.6337	2.524e-42	5.53682e-41
ELL2	2148.89	3.20527	0.235171	13.6295	2.67268e-42	5.85492e-41
EXD2	351.505	1.61359	0.118404	13.6279	2.73497e-42	5.98317e-41
FAM135A	1008.05	2.83981	0.208391	13.6273	2.75542e-42	6.01966e-41
IL1A	328.914	9.20486	0.675512	13.6265	2.78622e-42	6.07861e-41
CASP4	1452.07	-2.47598	0.181722	-13.6251	2.83918e-42	6.1857e-41
MRPS31P5	166.175	2.10503	0.154613	13.6148	3.26861e-42	7.11156e-41
COPZ1	1352.8	-1.32582	0.0974614	-13.6036	3.81443e-42	8.28781e-41
R3HDM4	1876.78	-3.02674	0.222569	-13.5991	4.05474e-42	8.79795e-41
GAS6-AS1	347.636	2.88136	0.211928	13.596	4.23138e-42	9.16876e-41
PAK6	67.9111	4.496	0.330714	13.5948	4.29861e-42	9.30179e-41
LRTOMT	301.791	-2.14006	0.157751	-13.566	6.36856e-42	1.37623e-40
S1PR3	340.206	-7.28787	0.537378	-13.5619	6.73641e-42	1.45375e-40
MSH5-SAPCD1	632.573	1.95594	0.144317	13.5531	7.5998e-42	1.63786e-40
IGLL5	384.484	-11.2502	0.830347	-13.5489	8.04788e-42	1.73209e-40
CFD	1747.6	-4.12046	0.304175	-13.5463	8.32755e-42	1.78986e-40
PCBP1	5355.61	-1.48282	0.10952	-13.5393	9.16815e-42	1.96788e-40
MKRN1	1975.53	-1.27454	0.0941498	-13.5374	9.41107e-42	2.01731e-40
HHIPL1	169.716	7.61935	0.562921	13.5354	9.66771e-42	2.06954e-40
ELAVL4	167.004	6.79924	0.502393	13.5337	9.89039e-42	2.11437e-40
BIVM	238.502	2.30933	0.170667	13.5312	1.02286e-41	2.18375e-40
EPN2	448.48	3.24249	0.239647	13.5303	1.0361e-41	2.20905e-40
CCDC136	161.1	4.35426	0.3219	13.5267	1.08743e-41	2.31539e-40
RAB27B	67.5621	-6.49738	0.480397	-13.525	1.11315e-41	2.36699e-40
DCTN3	426.027	-2.51478	0.185939	-13.5247	1.11775e-41	2.37361e-40
PSMF1	1393.35	-1.01517	0.0750777	-13.5216	1.1668e-41	2.47448e-40
TUBA8	101.503	-3.06078	0.226386	-13.5202	1.18843e-41	2.517e-40
LY6G6E	15.9904	-7.61307	0.563166	-13.5183	1.21896e-41	2.57825e-40
ZFHX3	4877.64	2.82998	0.209415	13.5138	1.29712e-41	2.73994e-40
LTB	245.147	-5.29511	0.391945	-13.5098	1.36826e-41	2.88638e-40
STAT6	7048.9	-1.22481	0.0906975	-13.5043	1.47492e-41	3.10726e-40
MYB	54.4277	-6.27061	0.464368	-13.5035	1.49046e-41	3.13587e-40
SLC35A1	609.507	-1.91186	0.141596	-13.5022	1.51704e-41	3.18759e-40
TVP23C-CDRT4	273.725	2.53575	0.187818	13.5011	1.54121e-41	3.23412e-40
SRPK2	664.181	-1.35334	0.100274	-13.4964	1.64182e-41	3.4407e-40
ZNF185	667.255	-2.94608	0.218289	-13.4962	1.64585e-41	3.44462e-40
SGK1	13941.3	3.96171	0.29362	13.4927	1.72764e-41	3.61107e-40
HAL	483.706	-6.01206	0.445729	-13.4881	1.83682e-41	3.83425e-40
CD81	8700.08	2.96804	0.220117	13.4839	1.94548e-41	4.05576e-40
NADK	2862.24	-2.60288	0.19314	-13.4766	2.14699e-41	4.47001e-40
ZNF331	874.442	2.95442	0.219477	13.4612	2.64722e-41	5.50429e-40
MYH9	15460.6	-1.72679	0.12835	-13.4537	2.92886e-41	6.08196e-40
POLN	112.147	2.90929	0.216304	13.45	3.07838e-41	6.38413e-40
PAQR5	391.378	7.62863	0.567233	13.4489	3.12652e-41	6.47556e-40
SERPINF1	1685.47	3.92264	0.291684	13.4482	3.15299e-41	6.5219e-40
ITPRIPL2	3116.52	1.94343	0.144535	13.4461	3.24366e-41	6.70077e-40
EXPH5	176.194	5.11452	0.380564	13.4393	3.55703e-41	7.33863e-40
CLDN5	51.9234	-9.15816	0.681564	-13.437	3.67123e-41	7.56445e-40
ZMAT1	882.472	3.03291	0.225766	13.4339	3.82765e-41	7.87656e-40
METTL9	3058.73	-2.24455	0.167121	-13.4307	3.99654e-41	8.21351e-40
CRYBB1	87.8688	4.947	0.368519	13.424	4.37531e-41	8.98036e-40
MEF2C	5004.8	2.34633	0.174793	13.4235	4.40659e-41	9.03294e-40
PXK	618.316	-1.65219	0.123097	-13.4218	4.50446e-41	9.2217e-40
SIGIRR	507.234	-3.42784	0.255804	-13.4003	6.02362e-41	1.2316e-39
ANXA2P3	11.5664	-5.26475	0.392975	-13.3972	6.28158e-41	1.2827e-39
RAB24	1300.29	-3.76629	0.281167	-13.3952	6.45124e-41	1.31566e-39
TFCP2L1	523.708	4.20649	0.314092	13.3925	6.68644e-41	1.36188e-39
PLA2G15	2263.7	2.43875	0.18213	13.3902	6.90334e-41	1.40427e-39
SCN9A	103.389	-4.153	0.310415	-13.3789	8.03368e-41	1.63212e-39
HPS6	367.696	-1.93311	0.144587	-13.3699	9.06752e-41	1.83981e-39
MMP25	2493.99	-6.20784	0.464511	-13.3642	9.7829e-41	1.98244e-39
SLC2A6	575.593	-5.55818	0.416125	-13.357	1.07819e-40	2.18211e-39
CD244	486.773	-4.35925	0.326485	-13.3521	1.1523e-40	2.32913e-39
NDRG2	1341.71	3.54242	0.265487	13.3431	1.29924e-40	2.62283e-39
LRRFIP1	3237.36	-2.09318	0.157009	-13.3316	1.51663e-40	3.05781e-39
ENG	3266.03	2.1619	0.162274	13.3225	1.71282e-40	3.44899e-39
AHI1	257.241	3.01206	0.226111	13.3211	1.74409e-40	3.50754e-39
BCL11A	128.42	-5.59293	0.419915	-13.3192	1.7902e-40	3.59573e-39
SYNJ2	113.253	-4.16929	0.313065	-13.3177	1.82737e-40	3.66577e-39
LTB4R	1694.32	-2.71495	0.203869	-13.3172	1.83948e-40	3.68543e-39
GSTM4	628.323	2.49554	0.187423	13.315	1.89284e-40	3.78758e-39
AQP10	20.4977	-7.99929	0.601424	-13.3006	2.2969e-40	4.59035e-39
ABRACL	440.386	-3.13607	0.235817	-13.2988	2.35313e-40	4.69684e-39
IFT172	378.036	1.78524	0.13426	13.2969	2.41311e-40	4.81053e-39
PRPF18	308.6	-1.20152	0.090366	-13.2962	2.43616e-40	4.85043e-39
PEX1	573.791	1.65958	0.124821	13.2956	2.45449e-40	4.88083e-39
MBOAT1	628.13	-3.40023	0.255971	-13.2836	2.88096e-40	5.72173e-39
RARA	1676.47	-5.9481	0.448061	-13.2752	3.22461e-40	6.39629e-39
DUSP27	111.503	7.94969	0.599097	13.2694	3.48159e-40	6.89744e-39
ZNF761	308.142	1.52856	0.115224	13.266	3.64423e-40	7.21069e-39
LIMD2	4254.11	-2.28167	0.172087	-13.2589	4.00958e-40	7.92377e-39
ARL10	145.951	3.81272	0.287733	13.2509	4.45877e-40	8.80056e-39
AARS	1610.29	1.69073	0.127619	13.2483	4.61819e-40	9.10394e-39
MTUS1	1304.46	5.33562	0.402752	13.2479	4.63911e-40	9.13031e-39
HMGB2	1852.45	-2.92432	0.220739	-13.2479	4.64301e-40	9.13031e-39
TUBGCP5	362.788	2.29624	0.173388	13.2434	4.92946e-40	9.68165e-39
CCL3L3	2747.96	6.78522	0.512363	13.243	4.95247e-40	9.71489e-39
OTUD3	363.938	1.6344	0.123424	13.2422	5.00776e-40	9.81128e-39
ANXA6	2320.45	-4.68644	0.353945	-13.2406	5.11412e-40	1.00074e-38
PARK2	40.7678	4.16255	0.3144	13.2396	5.17904e-40	1.0122e-38
SLC29A3	1434.11	2.79112	0.210926	13.2327	5.68038e-40	1.10882e-38
RASSF8-AS1	72.9779	7.14142	0.539772	13.2305	5.8534e-40	1.1412e-38
RAB1B	1931.52	-1.76525	0.133432	-13.2296	5.92295e-40	1.15335e-38
PPP1CA	2813.36	-1.81098	0.136912	-13.2274	6.09538e-40	1.18548e-38
ZCCHC11	925.298	1.83681	0.138891	13.2248	6.31047e-40	1.22581e-38
SPOCD1	236.824	-6.89702	0.521776	-13.2184	6.87332e-40	1.33352e-38
AHNAK2	579.786	4.90885	0.371652	13.2082	7.87036e-40	1.52511e-38
UNC13D	2576.94	-1.66531	0.126231	-13.1925	9.68539e-40	1.87455e-38
LAMTOR1	1665.49	-2.10149	0.15931	-13.1912	9.85497e-40	1.90506e-38
CAD	929.407	1.63729	0.124127	13.1904	9.96492e-40	1.92398e-38
TNFRSF8	179.866	-4.31591	0.327376	-13.1833	1.09462e-39	2.11089e-38
LSM6	203.5	-2.23744	0.169745	-13.1812	1.12654e-39	2.16981e-38
ARRDC4	552.296	-4.41898	0.335263	-13.1806	1.13434e-39	2.18221e-38
TXNRD2	451.179	-1.91503	0.145303	-13.1796	1.15044e-39	2.21051e-38
ARPC1B	6918.87	-2.23197	0.169385	-13.1769	1.1914e-39	2.28646e-38
PPT2-EGFL8	371.02	2.4004	0.182194	13.175	1.2223e-39	2.34294e-38
FOLR2	1867.7	4.13546	0.313956	13.1721	1.26985e-39	2.43116e-38
DEPDC7	73.6366	3.87477	0.294253	13.1682	1.33792e-39	2.5584e-38
LTA4H	5947.56	-3.45008	0.262133	-13.1615	1.46091e-39	2.79024e-38
DEPTOR	483.884	4.07114	0.309516	13.1533	1.62968e-39	3.10886e-38
PAGR1	583.339	-1.26216	0.096072	-13.1377	2.0022e-39	3.81495e-38
NR4A3	1469.87	8.87423	0.675652	13.1343	2.0937e-39	3.98452e-38
SLC7A6	2715.96	1.66671	0.127001	13.1236	2.41151e-39	4.58388e-38
C19orf43	1698.57	-2.10003	0.160098	-13.1172	2.62573e-39	4.98514e-38
CHD7	1959.33	2.71969	0.207367	13.1154	2.68843e-39	5.09812e-38
NFX1	1184.15	1.40612	0.107261	13.1093	2.91086e-39	5.51334e-38
GSTCD	145.53	2.31717	0.176764	13.1088	2.93033e-39	5.54364e-38
LIPG	393.537	11.1015	0.847322	13.1018	3.21417e-39	6.07342e-38
RTN3	3334.03	-2.10813	0.161012	-13.093	3.6109e-39	6.81498e-38
NKG7	610.023	-6.5989	0.504082	-13.0909	3.71136e-39	6.99631e-38
CKB	1397.14	4.83575	0.36992	13.0724	4.73303e-39	8.91173e-38
ZMYND15	631.903	3.01251	0.230453	13.0721	4.75324e-39	8.93923e-38
DLEC1	280.953	2.87332	0.219991	13.0611	5.49415e-39	1.03205e-37
SRGAP2C	842.093	3.29722	0.252547	13.0558	5.88511e-39	1.10418e-37
FGR	9824.22	-5.55708	0.425808	-13.0507	6.29809e-39	1.18028e-37
ALDOA	10562.8	-2.58765	0.198352	-13.0457	6.71984e-39	1.25784e-37
ZNF571	47.2749	2.82207	0.216367	13.043	6.96862e-39	1.30288e-37
LCK	108.183	-8.9648	0.688071	-13.0289	8.38246e-39	1.56538e-37
ZMYND11	1219.54	2.2003	0.16898	13.0211	9.28781e-39	1.73242e-37
LUZP1	1096.79	2.06413	0.158664	13.0095	1.081e-38	2.01399e-37
IQCG	291.473	1.95094	0.14998	13.0079	1.10273e-38	2.05208e-37
METAP1D	108.32	2.63125	0.202371	13.0021	1.19025e-38	2.21236e-37
PFN1	8085.28	-2.37714	0.182847	-13.0007	1.21236e-38	2.25084e-37
SPTB	57.6125	-4.00514	0.308221	-12.9944	1.31719e-38	2.44262e-37
APOL3	584.166	-3.66186	0.281878	-12.991	1.37696e-38	2.5505e-37
CDR2L	56.3843	3.5343	0.272119	12.9881	1.42965e-38	2.64501e-37
FLNA	16682.5	-5.88941	0.453523	-12.9859	1.47067e-38	2.71775e-37
DTX4	480.774	-3.02804	0.233216	-12.9838	1.51094e-38	2.78894e-37
CDC42EP3	2708.16	-4.98737	0.384138	-12.9833	1.52205e-38	2.8062e-37
FER	660.768	2.66549	0.205337	12.9811	1.56657e-38	2.88494e-37
MGST1	631.173	-6.92744	0.533939	-12.9742	1.71325e-38	3.15143e-37
ELANE	383.039	-10.7666	0.829972	-12.9723	1.75775e-38	3.22956e-37
TOP1MT	165.59	-3.9628	0.305648	-12.9653	1.92598e-38	3.53458e-37
H2AFY	4544.69	-1.32199	0.102024	-12.9576	2.12854e-38	3.90184e-37
F12	45.7411	-6.28128	0.484958	-12.9522	2.28296e-38	4.1801e-37
CORO1A	9577.91	-2.02215	0.156149	-12.9501	2.34585e-38	4.29033e-37
FUT7	267.461	-7.13051	0.550866	-12.9442	2.53444e-38	4.62992e-37
ANAPC15	339.799	-2.8248	0.218527	-12.9265	3.18821e-38	5.81757e-37
PCLO	126.665	7.85688	0.607905	12.9245	3.27384e-38	5.967e-37
CDRT4	232.366	2.52392	0.195301	12.9232	3.32887e-38	6.06036e-37
FAM89B	716.5	-2.13329	0.165104	-12.9209	3.43167e-38	6.2404e-37
VNN2	2105.42	-5.1977	0.402302	-12.9199	3.47632e-38	6.3144e-37
SMAD7	864.082	2.85321	0.220941	12.9139	3.75668e-38	6.81588e-37
CRISPLD2	981.874	-6.06703	0.469852	-12.9126	3.8194e-38	6.9218e-37
PNOC	28.7893	-7.16337	0.554793	-12.9118	3.86141e-38	6.98998e-37
CLSTN1	3248.26	1.21622	0.0943816	12.8862	5.3843e-38	9.7357e-37
LOXL3	1866.07	2.078	0.161278	12.8846	5.497e-38	9.92821e-37
DAGLB	4063.35	2.60118	0.201894	12.8839	5.54668e-38	1.00066e-36
FAM114A1	385.207	2.80411	0.217648	12.8837	5.56031e-38	1.00199e-36
MGAT4B	1615.45	-1.46096	0.113408	-12.8823	5.66051e-38	1.01889e-36
PAQR8	1081.01	2.14236	0.166322	12.8808	5.77566e-38	1.03845e-36
LRRK1	3072.67	2.80808	0.218051	12.8781	5.98001e-38	1.07398e-36
MCCC1	668.276	1.54551	0.120049	12.8741	6.2985e-38	1.1299e-36
B3GALNT1	104.784	4.55989	0.354238	12.8724	6.43791e-38	1.15362e-36
FAM134B	162.586	-4.9278	0.382854	-12.8712	6.53639e-38	1.16995e-36
SMAD6	146.133	3.8719	0.300911	12.8672	6.88203e-38	1.23043e-36
TMEM67	55.8607	3.58456	0.278623	12.8653	7.05867e-38	1.2606e-36
MTA3	287.208	2.02867	0.157726	12.862	7.36037e-38	1.31301e-36
TBC1D8B	80.4089	3.22106	0.250697	12.8484	8.77991e-38	1.56449e-36
SSH1	3580.49	2.05621	0.160204	12.8349	1.04515e-37	1.85917e-36
CXCL16	5059.75	1.8878	0.147084	12.8349	1.0457e-37	1.85917e-36
MKNK1-AS1	632.501	2.93492	0.228683	12.834	1.05696e-37	1.87711e-36
LRRC37A3	88.3531	2.27997	0.177723	12.8288	1.13084e-37	2.00607e-36
PLD2	1377.17	1.41509	0.110332	12.8257	1.17729e-37	2.08616e-36
RBFOX2	72.4075	4.58355	0.357423	12.8239	1.20474e-37	2.13244e-36
ALG13	1236.98	1.98658	0.154922	12.8231	1.2178e-37	2.15316e-36
TRAPPC5	563.843	-3.44125	0.268411	-12.8209	1.25305e-37	2.21303e-36
ERMAP	1273.51	1.62649	0.126865	12.8206	1.25688e-37	2.21734e-36
EPS8	888.857	2.74822	0.214415	12.8173	1.31174e-37	2.31156e-36
CPAMD8	96.499	-4.56505	0.35618	-12.8167	1.32193e-37	2.32695e-36
ORAI1	513.651	-1.92661	0.150436	-12.8069	1.50099e-37	2.63923e-36
USP3	1977.64	-1.37175	0.107159	-12.8011	1.61637e-37	2.83897e-36
EIF3M	1647.41	-1.5595	0.121912	-12.792	1.81693e-37	3.18772e-36
MAGI1	80.5517	7.11892	0.556663	12.7886	1.89968e-37	3.32925e-36
WWC2	509.709	2.31832	0.1813	12.7872	1.93361e-37	3.38498e-36
KIF13A	877.706	-2.46222	0.192655	-12.7805	2.10792e-37	3.68608e-36
UBE2I	1608.05	-1.04042	0.0815024	-12.7655	2.55393e-37	4.46112e-36
ETNK1	2229.27	1.70926	0.134029	12.7529	3.00175e-37	5.23763e-36
USP46	336.526	1.87617	0.147126	12.7522	3.03248e-37	5.28546e-36
BMP2K	2960.41	3.19593	0.250777	12.7441	3.36136e-37	5.8523e-36
MYD88	3573.21	-2.37797	0.186634	-12.7414	3.48247e-37	6.05653e-36
ATP2A3	1759.98	-3.14437	0.246797	-12.7407	3.51189e-37	6.10105e-36
CTDSP1	3428.97	-1.64451	0.129171	-12.7313	3.96041e-37	6.87276e-36
ARHGEF18	1316.22	-1.95703	0.153799	-12.7247	4.31386e-37	7.47799e-36
FAM179A	65.396	-5.49065	0.431562	-12.7227	4.42132e-37	7.65594e-36
ITIH5	88.1551	8.92278	0.701487	12.7198	4.58973e-37	7.93894e-36
CDCP1	285.915	4.11477	0.323525	12.7185	4.66436e-37	8.05928e-36
NRIP1	2807.98	2.56073	0.201342	12.7183	4.67928e-37	8.07632e-36
MMRN1	1020.5	4.45188	0.350047	12.7179	4.70064e-37	8.10441e-36
PMF1	550.304	-1.81803	0.14296	-12.7171	4.7535e-37	8.18011e-36
TMTC2	187.653	-4.0224	0.3163	-12.717	4.7548e-37	8.18011e-36
GMDS	166.724	-1.67155	0.131493	-12.7121	5.06768e-37	8.70898e-36
ESRRB	55.833	5.98189	0.470736	12.7075	5.37184e-37	9.22175e-36
RNH1	2665.33	-1.99893	0.157358	-12.7031	5.68472e-37	9.74838e-36
STXBP2	4500.12	-2.20374	0.173488	-12.7026	5.72237e-37	9.8024e-36
ZNF846	626.469	3.28521	0.258655	12.7011	5.83113e-37	9.97799e-36
CEP170	1436.41	2.23248	0.175885	12.6929	6.47626e-37	1.107e-35
ATN1	1671.13	1.97115	0.155304	12.6922	6.53246e-37	1.11541e-35
CYTL1	244.512	5.07515	0.400084	12.6852	7.14147e-37	1.2181e-35
ATP6V0D1	3052.73	-1.93226	0.152338	-12.684	7.25405e-37	1.23598e-35
C16orf54	991.347	-2.66472	0.210102	-12.683	7.34903e-37	1.25082e-35
SHPK	413.077	1.57222	0.123985	12.6807	7.56326e-37	1.28592e-35
GLIPR2	2410.17	-4.75919	0.375545	-12.6728	8.37249e-37	1.42199e-35
ADAP2	2731.66	1.81303	0.143134	12.6667	9.04938e-37	1.53531e-35
UQCRC1	1783.88	-1.9008	0.15031	-12.6458	1.17948e-36	1.99898e-35
KCNH3	85.1634	-4.24752	0.335947	-12.6434	1.21637e-36	2.05931e-35
IFT122	431.362	1.23524	0.097778	12.6331	1.38756e-36	2.34664e-35
ABHD5	527.967	-2.38334	0.18869	-12.631	1.42513e-36	2.40762e-35
ARPC5	3478.48	-1.92634	0.152532	-12.6291	1.45978e-36	2.46356e-35
DFNA5	627.62	4.71967	0.373743	12.6281	1.47734e-36	2.49056e-35
FADD	313.885	-1.93686	0.153491	-12.6187	1.6652e-36	2.80429e-35
PEAK1	1395.99	2.31618	0.183557	12.6183	1.67343e-36	2.81517e-35
RGS12	1274.07	2.65238	0.210248	12.6155	1.73465e-36	2.91508e-35
PTK6	42.577	-3.8756	0.307589	-12.6	2.1127e-36	3.54666e-35
TTC23	111.401	2.42001	0.192127	12.5959	2.22474e-36	3.73082e-35
ADAM8	1856.88	-4.78102	0.379779	-12.589	2.42881e-36	4.06876e-35
VCL	2423.69	-1.89715	0.15078	-12.5823	2.64324e-36	4.42333e-35
CAPNS2	64.4063	5.03331	0.400064	12.5813	2.67751e-36	4.47599e-35
LINC00482	171.398	-6.77902	0.538901	-12.5793	2.74329e-36	4.58115e-35
LUZP6	2994.18	-1.6318	0.129788	-12.5727	2.9819e-36	4.97441e-35
BCKDHA	871.635	-1.88669	0.150071	-12.572	3.00926e-36	5.01481e-35
ARF5	1507.01	-2.20806	0.175635	-12.5719	3.01423e-36	5.01785e-35
KATNB1	268.158	-1.88221	0.149717	-12.5718	3.01756e-36	5.01814e-35
RNF144A	46.1156	-4.06679	0.323731	-12.5623	3.4048e-36	5.65622e-35
DES	19.506	-6.93995	0.552469	-12.5617	3.42907e-36	5.69062e-35
GSTK1	2392.48	-1.69491	0.134937	-12.5607	3.47116e-36	5.75447e-35
OGDH	1987	-1.61154	0.128364	-12.5544	3.7592e-36	6.22551e-35
VIL1	24.356	-4.71668	0.376303	-12.5343	4.84815e-36	8.02056e-35
SPARC	3252.57	-6.53875	0.522557	-12.513	6.33949e-36	1.04769e-34
SRGAP2	7889.22	3.04711	0.243568	12.5103	6.55635e-36	1.08241e-34
FCGBP	8969.66	7.52449	0.601527	12.509	6.66638e-36	1.09944e-34
CAT	2366.52	-1.92657	0.154034	-12.5075	6.79695e-36	1.11981e-34
SLC35C1	384.353	-1.0918	0.0873246	-12.5028	7.20516e-36	1.18584e-34
ITPK1	2177.59	-1.54275	0.123425	-12.4995	7.51087e-36	1.23488e-34
NTNG2	335.14	-4.32997	0.3465	-12.4963	7.81869e-36	1.28417e-34
KIF26B	190.145	5.45066	0.436199	12.4958	7.86983e-36	1.28993e-34
B9D2	92.4417	-2.07951	0.166416	-12.4958	7.86995e-36	1.28993e-34
ARPC2	7758.79	-1.47796	0.11829	-12.4944	8.00743e-36	1.31111e-34
CST7	533.218	-5.89629	0.472393	-12.4817	9.3909e-36	1.53606e-34
SZRD1	1785.54	-1.32623	0.106258	-12.4812	9.4498e-36	1.54411e-34
GNB2	4567.28	-2.05819	0.164984	-12.4751	1.02042e-35	1.66567e-34
TBX21	93.5142	-8.45194	0.677589	-12.4736	1.04073e-35	1.6971e-34
TSPAN3	1807.18	1.40544	0.112708	12.4698	1.09146e-35	1.778e-34
SDHAP3	123.356	2.35656	0.188995	12.4689	1.10309e-35	1.79511e-34
EMP3	2271.65	-4.45369	0.357191	-12.4687	1.10681e-35	1.79932e-34
TMEM159	164.051	-1.96759	0.15784	-12.4657	1.14857e-35	1.86532e-34
POU2AF1	87.3077	-8.8647	0.711712	-12.4555	1.30605e-35	2.11891e-34
OTUD1	5623.7	3.28779	0.264339	12.4377	1.63037e-35	2.64239e-34
LINC00694	74.0772	-4.40245	0.354012	-12.4359	1.66906e-35	2.70236e-34
RUFY1	1124.65	-1.00794	0.0810644	-12.4338	1.71377e-35	2.77193e-34
PKM	12789.4	-2.52066	0.202735	-12.4333	1.72345e-35	2.78476e-34
FZD8	180.261	5.70052	0.458496	12.4331	1.72807e-35	2.78939e-34
FARP2	318.038	2.17608	0.17507	12.4298	1.80158e-35	2.90512e-34
MMP24-AS1	638.407	-2.19562	0.176713	-12.4248	1.91761e-35	3.08909e-34
FGL1	126.807	9.26954	0.746067	12.4245	1.92317e-35	3.09492e-34
EOGT	428.123	1.8028	0.145147	12.4204	2.02436e-35	3.25448e-34
DAB2	4849.4	3.4199	0.275485	12.4141	2.192e-35	3.52045e-34
SLC38A9	427.094	1.45754	0.117419	12.4132	2.21661e-35	3.55639e-34
ZNF502	86.4444	2.61273	0.210573	12.4077	2.3726e-35	3.80284e-34
RUNX2	1493.88	2.62071	0.211346	12.4001	2.60927e-35	4.17611e-34
RAB40B	100.719	2.47061	0.199241	12.4001	2.61073e-35	4.17611e-34
HERC2	1367.07	1.6428	0.132573	12.3917	2.8974e-35	4.63004e-34
ZBTB38	1209.17	2.06146	0.166438	12.3858	3.11901e-35	4.97918e-34
MAZ	2478.51	-1.45479	0.117461	-12.3853	3.1372e-35	5.0032e-34
CD55	1811.87	-3.0904	0.249714	-12.3758	3.535e-35	5.63199e-34
DST	2019.46	3.54912	0.286854	12.3726	3.67793e-35	5.85386e-34
MKL1	1893.66	-1.31211	0.106053	-12.3722	3.69612e-35	5.87695e-34
FAM129C	148.74	-5.94605	0.480636	-12.3712	3.74181e-35	5.94366e-34
MTMR11	383.903	-6.69017	0.540883	-12.369	3.84629e-35	6.10354e-34
POLDIP3	1454.09	-1.15613	0.0934764	-12.3681	3.8891e-35	6.16534e-34
CSNK1E	1126.14	1.70844	0.138196	12.3624	4.17271e-35	6.60838e-34
DOK2	1456.68	-5.70139	0.461289	-12.3597	4.31752e-35	6.83094e-34
EHD1	1334.42	-4.60685	0.372912	-12.3537	4.65102e-35	7.35129e-34
CMTM4	201.724	-2.50343	0.202674	-12.352	4.75312e-35	7.50522e-34
SLC1A3	11161.3	4.97752	0.403002	12.3511	4.80472e-35	7.5792e-34
MFSD2B	32.3121	-4.09894	0.331892	-12.3502	4.85823e-35	7.65603e-34
SPIRE1	620.7	2.56545	0.207758	12.3482	4.97965e-35	7.83962e-34
SEMA3C	279.465	-4.54876	0.368602	-12.3406	5.47671e-35	8.61367e-34
ROGDI	805.499	-2.23902	0.181439	-12.3403	5.49363e-35	8.63177e-34
SHROOM1	285.319	-2.48693	0.201567	-12.338	5.65428e-35	8.87543e-34
CD247	183.743	-5.6945	0.461547	-12.3378	5.66562e-35	8.88449e-34
MCU	351.057	-1.64025	0.133026	-12.3303	6.21969e-35	9.74378e-34
CD1D	1072.89	-4.51992	0.366871	-12.3202	7.05434e-35	1.1034e-33
PROX2	130.065	3.91503	0.317775	12.3201	7.05709e-35	1.1034e-33
ELOVL7	67.6017	-4.00004	0.324735	-12.3179	7.25964e-35	1.13395e-33
NFE2	1367.74	-7.59924	0.617053	-12.3154	7.48615e-35	1.16819e-33
SLC39A10	913.012	2.35788	0.191473	12.3144	7.5757e-35	1.18101e-33
BRI3	2495.69	-3.14231	0.255195	-12.3134	7.67545e-35	1.19539e-33
PKN2	2225.89	1.75734	0.14276	12.3097	8.02978e-35	1.24936e-33
MED25	766.695	-1.65015	0.134061	-12.309	8.10543e-35	1.2599e-33
SUN2	3882.62	-1.74224	0.141551	-12.3082	8.18093e-35	1.27039e-33
SLC22A17	119.12	5.34375	0.434424	12.3008	8.97302e-35	1.39204e-33
ZNF23	259.204	1.70558	0.138677	12.2989	9.18242e-35	1.42314e-33
B4GALT6	27.4879	-4.62693	0.37628	-12.2965	9.45819e-35	1.46446e-33
CDC42BPB	2023.87	1.56332	0.127196	12.2907	1.01674e-34	1.57275e-33
SRSF9	1180.7	-1.4203	0.115561	-12.2905	1.01928e-34	1.57514e-33
ZNF90	98.7485	3.86404	0.31454	12.2847	1.09399e-34	1.68895e-33
CTPS2	255.16	1.99907	0.162762	12.2821	1.13008e-34	1.74298e-33
HPCAL1	903.097	-2.29369	0.186867	-12.2744	1.24294e-34	1.91522e-33
KHDRBS1	1763.31	-1.16288	0.0947465	-12.2736	1.2553e-34	1.93239e-33
CCDC152	681.599	5.33554	0.43475	12.2727	1.26972e-34	1.9527e-33
GIMAP7	902.106	-3.3418	0.272318	-12.2717	1.28555e-34	1.97514e-33
UPP1	1423.02	-3.38767	0.27606	-12.2715	1.28846e-34	1.97771e-33
GPER1	372.239	-4.83674	0.394261	-12.2679	1.34741e-34	2.06621e-33
MYEF2	185.355	3.90628	0.318712	12.2565	1.55116e-34	2.37636e-33
ARG1	305.18	-6.31476	0.515225	-12.2563	1.55428e-34	2.37886e-33
KCNK13	376.028	2.83606	0.231463	12.2528	1.62319e-34	2.48194e-33
ALG9	319.882	1.46525	0.119631	12.2481	1.71963e-34	2.62688e-33
ZNF541	44.6463	5.9059	0.482208	12.2476	1.72991e-34	2.64006e-33
GNG7	1442.69	2.80174	0.228786	12.2461	1.76193e-34	2.68636e-33
FAM110A	639.74	-2.89219	0.236326	-12.2381	1.94457e-34	2.96199e-33
SPTSSA	385.525	-1.53544	0.125471	-12.2374	1.9627e-34	2.98675e-33
LAIR1	4616.56	1.46588	0.119801	12.236	1.99649e-34	3.03527e-33
PDHB	719.569	-1.35044	0.110393	-12.233	2.07063e-34	3.14499e-33
TXN	1382.86	-3.28137	0.268279	-12.2312	2.11774e-34	3.21349e-33
MDC1-AS1	69.1075	2.6088	0.213301	12.2306	2.13335e-34	3.2341e-33
PER3	996.838	4.13268	0.337922	12.2297	2.15811e-34	3.26852e-33
NKD1	106.216	4.2563	0.348084	12.2278	2.20915e-34	3.34266e-33
EFCAB13	177.136	2.72175	0.222605	12.2268	2.23468e-34	3.37808e-33
PFKFB4	911.889	-2.59238	0.212042	-12.2258	2.26429e-34	3.4196e-33
APOBR	2327.18	-3.40348	0.278455	-12.2227	2.35034e-34	3.5462e-33
CTSF	531.181	3.83708	0.314051	12.218	2.4903e-34	3.75211e-33
ZBTB46	361.416	3.05877	0.250349	12.218	2.49153e-34	3.75211e-33
SIRT7	673.854	-1.76593	0.144578	-12.2143	2.60724e-34	3.92267e-33
RHOF	544.21	-1.76038	0.144144	-12.2126	2.66244e-34	4.00195e-33
PPP1R16B	127.838	-5.24603	0.42963	-12.2106	2.7292e-34	4.09842e-33
SNX21	259.652	-1.85566	0.152016	-12.207	2.85108e-34	4.27743e-33
KIR3DX1	147.104	5.26558	0.4314	12.2058	2.89412e-34	4.33791e-33
LPAR6	4037.03	2.63595	0.215972	12.2051	2.92048e-34	4.37331e-33
FEZ2	1143.92	1.56956	0.128613	12.2038	2.9683e-34	4.44075e-33
C5orf42	355.653	2.8717	0.235455	12.1963	3.25081e-34	4.85885e-33
ARHGAP35	1832.83	1.59298	0.130634	12.1942	3.33579e-34	4.98119e-33
GPR27	173.172	-6.73354	0.552285	-12.1921	3.42311e-34	5.1068e-33
IRF1	1848.77	-2.93066	0.240395	-12.191	3.47063e-34	5.17286e-33
CCR2	1328.69	-6.11287	0.501706	-12.1842	3.775e-34	5.62126e-33
MAN2A2	2632.05	-2.43471	0.19996	-12.176	4.17081e-34	6.20485e-33
THG1L	169.566	-1.54411	0.126852	-12.1726	4.35257e-34	6.46923e-33
INPP5K	697.823	-1.61004	0.132271	-12.1723	4.36538e-34	6.48222e-33
AES	3384.83	-2.3335	0.191873	-12.1617	4.97335e-34	7.37814e-33
CNOT8	1209.26	-1.24997	0.102785	-12.161	5.01301e-34	7.42412e-33
SEMA4A	1493.1	-4.76447	0.391782	-12.161	5.01365e-34	7.42412e-33
PSTPIP1	1178.68	-5.48704	0.451256	-12.1595	5.10844e-34	7.55746e-33
GNB5	101.581	-4.16543	0.342624	-12.1575	5.23599e-34	7.73897e-33
HDAC6	1458.43	1.05169	0.0865109	12.1567	5.28523e-34	7.80453e-33
MSRB3	31.1699	-6.49913	0.534733	-12.154	5.46401e-34	8.06105e-33
IL2RG	1313.7	-3.00266	0.247059	-12.1536	5.48813e-34	8.08916e-33
ZFAND3	1474.35	-1.07554	0.0885368	-12.148	5.88084e-34	8.65999e-33
ARHGEF10	152.634	3.52255	0.289999	12.1468	5.96843e-34	8.78086e-33
EIF4EBP2	2456.72	-1.57791	0.129926	-12.1447	6.12317e-34	9.00021e-33
LTC4S	577.719	4.07082	0.335235	12.1432	6.23492e-34	9.14789e-33
SLC7A8	1393.28	4.39281	0.361751	12.1432	6.23511e-34	9.14789e-33
BAG1	863.38	-1.7286	0.142422	-12.1371	6.71301e-34	9.84e-33
MBOAT2	157.297	-4.61506	0.380293	-12.1355	6.8472e-34	1.00275e-32
ZNF160	719.691	1.41502	0.116607	12.1349	6.90288e-34	1.00997e-32
IL1R2	1726.96	-8.00802	0.660014	-12.1331	7.05315e-34	1.03101e-32
KCNC3	1472.29	2.70017	0.222596	12.1304	7.2908e-34	1.06478e-32
NCMAP	119.909	8.30207	0.684528	12.1282	7.49102e-34	1.09302e-32
ADAMTS4	244.093	7.41976	0.611883	12.1261	7.68219e-34	1.11989e-32
ASAP2	109.1	-4.22407	0.348483	-12.1213	8.14338e-34	1.18603e-32
CAPN12	272.722	-2.48336	0.205059	-12.1104	9.30119e-34	1.35342e-32
ZNF354B	218.573	2.03232	0.16783	12.1094	9.42295e-34	1.36989e-32
LINC01003	129.331	-1.806	0.149151	-12.1085	9.51948e-34	1.38267e-32
PTGER2	361.128	-6.27154	0.518086	-12.1052	9.91113e-34	1.43824e-32
DDX11L10	14.5746	-6.71645	0.554947	-12.1029	1.01986e-33	1.47862e-32
FOLR3	228.552	-7.56898	0.625572	-12.0993	1.06514e-33	1.54286e-32
ZNF527	103.739	1.74486	0.144264	12.0949	1.12394e-33	1.62655e-32
COX7A2L	799.988	-1.8482	0.152832	-12.093	1.14968e-33	1.6623e-32
PRR7	32.452	-4.82246	0.399571	-12.0691	1.53814e-33	2.22195e-32
ZNF337	796.255	1.54299	0.127856	12.0681	1.55623e-33	2.24605e-32
SC5D	481.571	2.1567	0.178716	12.0678	1.56299e-33	2.25351e-32
PROCR	166.84	3.77767	0.313039	12.0677	1.56423e-33	2.25351e-32
SRGAP2-AS1	35.0646	6.55784	0.543642	12.0628	1.66055e-33	2.39011e-32
IL32	109.416	-7.64172	0.633526	-12.0622	1.67237e-33	2.40495e-32
MYO1G	3076.27	-4.89972	0.406331	-12.0584	1.75075e-33	2.5154e-32
TRIM32	127.07	1.77975	0.147617	12.0565	1.79258e-33	2.57318e-32
AKNA	4825.18	-1.1392	0.0944912	-12.0562	1.79906e-33	2.57928e-32
SMO	70.9131	4.54015	0.376584	12.0561	1.80006e-33	2.57928e-32
FAM98C	140.994	-1.71751	0.142487	-12.0538	1.85187e-33	2.65113e-32
MMP17	309.324	-3.63134	0.301518	-12.0435	2.09745e-33	3.00001e-32
ATP7A	875.838	2.08627	0.17324	12.0427	2.12019e-33	3.02982e-32
CFP	3056.15	-7.3328	0.60892	-12.0423	2.12908e-33	3.0398e-32
HCN3	93.2216	2.10567	0.174858	12.0422	2.13179e-33	3.04095e-32
CAST	5192.61	-1.72833	0.143554	-12.0396	2.20117e-33	3.13711e-32
TNF	2057.01	3.9386	0.327163	12.0386	2.22596e-33	3.16961e-32
ZBED6CL	89.251	-2.2921	0.190438	-12.036	2.29921e-33	3.27099e-32
BST1	914.334	-5.91887	0.491899	-12.0327	2.39269e-33	3.40094e-32
TNPO2	1379.55	1.05114	0.0873969	12.0272	2.55768e-33	3.63222e-32
HAVCR1	87.0066	4.25983	0.354214	12.0261	2.59031e-33	3.67529e-32
SLC25A20	439.153	-2.59319	0.215672	-12.0238	2.66484e-33	3.77767e-32
UBE3D	50.1306	1.8935	0.15751	12.0215	2.73982e-33	3.88053e-32
NFATC2	1491.82	3.61208	0.300637	12.0148	2.97178e-33	4.20531e-32
CALCRL	72.3543	-5.60227	0.466366	-12.0126	3.05039e-33	4.31273e-32
MAP4K3	546.798	2.15564	0.17949	12.0098	3.15608e-33	4.45821e-32
RPL6	3177.02	-1.66241	0.138429	-12.0092	3.17999e-33	4.48801e-32
PARD3	22.6018	-6.60656	0.55042	-12.0028	3.43621e-33	4.84533e-32
RNPEPL1	2895.12	-1.67826	0.139835	-12.0017	3.48005e-33	4.90281e-32
NBEA	202.716	3.29568	0.274641	11.9999	3.55574e-33	5.00503e-32
GPATCH2	211.701	1.30912	0.109102	11.9991	3.59382e-33	5.05417e-32
SECTM1	1617.01	-5.02154	0.418659	-11.9943	3.80433e-33	5.34551e-32
FAM166B	132.125	4.81494	0.401529	11.9915	3.93595e-33	5.52558e-32
ANP32B	1560.6	-1.86008	0.155192	-11.9857	4.22441e-33	5.92532e-32
PVRIG2P	521.788	1.72201	0.143765	11.9779	4.63886e-33	6.50093e-32
TENM4	323.23	5.65536	0.472203	11.9765	4.71607e-33	6.60332e-32
SOGA1	2501.15	2.37956	0.198769	11.9715	5.01083e-33	7.00989e-32
WRNIP1	589.635	-0.97695	0.0816078	-11.9713	5.02449e-33	7.02284e-32
ECE1	1472.12	-6.86097	0.573192	-11.9698	5.1181e-33	7.14741e-32
KIAA0355	960.338	1.88172	0.157226	11.9683	5.21071e-33	7.27038e-32
SLC7A7	4946.46	-1.61027	0.134555	-11.9674	5.26471e-33	7.3393e-32
CYP1B1-AS1	82.6971	-4.396	0.36734	-11.9671	5.28275e-33	7.35802e-32
MPO	473.517	-8.83129	0.738179	-11.9636	5.51106e-33	7.66932e-32
GPRASP1	430.53	4.20373	0.351398	11.9629	5.56068e-33	7.73163e-32
NEK3	462.606	2.02163	0.169005	11.9619	5.62612e-33	7.8158e-32
SULF2	2077.08	-5.33255	0.445816	-11.9613	5.66391e-33	7.86144e-32
KLHL3	159.776	2.95224	0.246847	11.9598	5.76843e-33	7.99956e-32
MYO19	710.567	1.29716	0.108486	11.9569	5.97517e-33	8.27906e-32
TMEM168	854.547	1.51036	0.126342	11.9545	6.14913e-33	8.51271e-32
IRAK2	1098.37	4.25238	0.355808	11.9513	6.38935e-33	8.83758e-32
SDHB	1150.17	-1.53453	0.128447	-11.9468	6.75086e-33	9.32953e-32
IFITM2	4105.26	-4.42004	0.37002	-11.9454	6.86081e-33	9.47326e-32
ATP6V1G1	1130.4	-1.51604	0.126915	-11.9453	6.87331e-33	9.48232e-32
CEP68	705.056	2.01797	0.168987	11.9416	7.18191e-33	9.8995e-32
MAX	1895.28	-1.36296	0.114144	-11.9407	7.26209e-33	1.00014e-31
CHSY3	44.52	7.28488	0.610227	11.938	7.50262e-33	1.03237e-31
CTSG	98.159	-10.196	0.854646	-11.9301	8.24454e-33	1.13348e-31
POMT2	290.919	1.36359	0.114315	11.9283	8.42314e-33	1.15704e-31
ZDBF2	168.433	4.00835	0.336309	11.9186	9.46353e-33	1.29883e-31
PDGFA	574.064	4.6583	0.39088	11.9175	9.59652e-33	1.31595e-31
ZEB1	392.858	3.23073	0.271114	11.9165	9.70712e-33	1.32998e-31
TNFAIP8	514.873	-3.27463	0.274806	-11.9161	9.75116e-33	1.33486e-31
CCL2	2374.2	7.19869	0.604359	11.9113	1.03367e-32	1.4138e-31
EHD3	116.931	-3.91203	0.32845	-11.9106	1.04267e-32	1.4249e-31
MPZL1	2216.06	2.15397	0.180854	11.91	1.04967e-32	1.43324e-31
HEMGN	19.3058	-6.29785	0.52882	-11.9093	1.05917e-32	1.44497e-31
CCNDBP1	1085.4	-1.68448	0.141447	-11.9089	1.06375e-32	1.44998e-31
OPN3	499.11	-2.24306	0.188436	-11.9036	1.13386e-32	1.54422e-31
TSTD2	678.749	1.60393	0.134752	11.9028	1.14463e-32	1.55756e-31
SEMA7A	983.398	3.86718	0.325127	11.8944	1.26603e-32	1.72129e-31
ZNF680	170.908	2.10978	0.177402	11.8926	1.2927e-32	1.75604e-31
PLXNA3	917.892	3.88658	0.326864	11.8905	1.32595e-32	1.79968e-31
MCTP1	575.62	-4.01922	0.338034	-11.89	1.33454e-32	1.80979e-31
NHSL2	243.501	-5.72861	0.481997	-11.8852	1.41362e-32	1.91542e-31
WAS	3986	-1.74542	0.146861	-11.8848	1.41948e-32	1.92172e-31
RGS6	18.377	-5.00039	0.420773	-11.8838	1.4366e-32	1.94325e-31
SNTB2	226.784	-3.10962	0.261713	-11.8818	1.47113e-32	1.98827e-31
DTNA	323.926	3.67279	0.309116	11.8816	1.47528e-32	1.99219e-31
SGMS2	391.052	-6.30359	0.530756	-11.8766	1.5655e-32	2.11224e-31
SH2D3C	961.534	-2.33922	0.197173	-11.8638	1.82507e-32	2.46037e-31
SUPT7L	1022.94	0.817335	0.0689155	11.86	1.91067e-32	2.57359e-31
SF3B4	908.346	-1.25873	0.106172	-11.8556	2.01229e-32	2.70818e-31
PARP2	227.908	1.63882	0.138278	11.8517	2.10947e-32	2.83657e-31
SLC2A11	219.036	2.09894	0.177109	11.8511	2.12344e-32	2.85296e-31
C1orf162	2531.5	-2.82943	0.238757	-11.8507	2.13486e-32	2.86589e-31
FAN1	816.086	1.65949	0.140055	11.8488	2.18287e-32	2.92788e-31
TMCO3	864.06	-1.61377	0.136211	-11.8476	2.21508e-32	2.96858e-31
CHRAC1	380.932	-1.31184	0.110734	-11.8467	2.23755e-32	2.99617e-31
PTX3	124.652	-5.70718	0.481757	-11.8466	2.24085e-32	2.99808e-31
RAB7A	4398.57	-1.22972	0.103808	-11.8462	2.25268e-32	3.01137e-31
C14orf2	836.104	-2.49617	0.210777	-11.8427	2.34726e-32	3.13519e-31
PPM1F	2604.99	-1.33616	0.112838	-11.8414	2.38318e-32	3.1805e-31
CNN2	2501.11	-5.61874	0.47455	-11.8401	2.42032e-32	3.22736e-31
LST1	2915.97	-2.55806	0.216056	-11.8398	2.42978e-32	3.23727e-31
SLC22A4	114.581	-4.64282	0.392314	-11.8344	2.59074e-32	3.44885e-31
SNX15	403.483	-1.44644	0.122243	-11.8325	2.65162e-32	3.52694e-31
THUMPD2	250.209	1.56944	0.132657	11.8308	2.70646e-32	3.59689e-31
EIF3H	2568.88	-1.6821	0.142182	-11.8307	2.71013e-32	3.59877e-31
EIF4E2	1101	-1.04983	0.0887467	-11.8296	2.74573e-32	3.64301e-31
HSD17B10	381.314	-2.14624	0.181537	-11.8226	2.98432e-32	3.95627e-31
KCNE3	1457.05	-1.96237	0.166045	-11.8183	3.14047e-32	4.15981e-31
DIP2A	4118.47	2.67622	0.226514	11.8148	3.27178e-32	4.33015e-31
MTMR14	2028.98	-1.09105	0.0923544	-11.8138	3.31366e-32	4.38194e-31
NDUFA7	316.79	-2.18472	0.18503	-11.8074	3.57532e-32	4.72404e-31
LINC00968	37.9782	-2.28324	0.19338	-11.807	3.59167e-32	4.74172e-31
MIR503HG	96.8775	4.25879	0.360702	11.8069	3.59473e-32	4.74183e-31
SPATA5	181.796	2.06221	0.174692	11.8049	3.68383e-32	4.8539e-31
EPB41L5	144.597	2.64082	0.223708	11.8048	3.68776e-32	4.8539e-31
ZNF124	263.121	1.72626	0.146234	11.8048	3.68882e-32	4.8539e-31
IRF4	162.675	-5.59753	0.474366	-11.8	3.9018e-32	5.12992e-31
CLCN6	1471.42	1.3428	0.113797	11.7999	3.90703e-32	5.13256e-31
MYO7B	81.5799	-6.62255	0.561378	-11.797	4.04636e-32	5.31122e-31
MS4A1	215.977	-9.84873	0.835128	-11.7931	4.23776e-32	5.55788e-31
MPZL3	279.122	-4.77456	0.405354	-11.7787	5.02333e-32	6.58276e-31
PELI3	157.313	-2.27729	0.193342	-11.7786	5.03463e-32	6.59214e-31
MYCT1	11.0358	-6.94368	0.589654	-11.7759	5.19881e-32	6.79946e-31
MMP9	8116.49	-7.79802	0.662207	-11.7758	5.20149e-32	6.79946e-31
STK32C	191.865	-2.76089	0.234571	-11.7699	5.57831e-32	7.28607e-31
ZSCAN9	248.56	1.48311	0.126032	11.7677	5.72461e-32	7.47104e-31
ATP9A	187.122	-4.92344	0.418453	-11.7658	5.85584e-32	7.63606e-31
C9orf139	242.57	-6.351	0.539908	-11.7631	6.04643e-32	7.87814e-31
PSMD9	464.816	-1.76056	0.149676	-11.7625	6.08882e-32	7.9269e-31
MIOS	955.252	1.6773	0.142642	11.7588	6.36687e-32	8.28212e-31
ASTN1	285.672	10.1672	0.865032	11.7535	6.7726e-32	8.80273e-31
ZNF385A	3273.43	-2.01118	0.171128	-11.7524	6.86193e-32	8.91156e-31
FAM107B	1098.69	-2.96779	0.252546	-11.7515	6.94062e-32	9.00643e-31
CENPBD1P1	308.184	-1.61245	0.137243	-11.7489	7.1579e-32	9.28083e-31
IGFBP7-AS1	20.8063	-6.16032	0.52435	-11.7485	7.18838e-32	9.31278e-31
DLG2	59.4147	5.49915	0.46827	11.7435	7.62428e-32	9.86949e-31
ARPC4	4161.33	-1.61778	0.137826	-11.7378	8.1554e-32	1.05484e-30
SLC18B1	1019.32	1.84924	0.157707	11.7258	9.39697e-32	1.21445e-30
MORC1	67.8391	6.87015	0.586185	11.7201	1.00537e-31	1.29828e-30
DUS2	513.562	-1.55894	0.133107	-11.7119	1.10704e-31	1.4284e-30
POLR1D	752.507	-1.39715	0.119294	-11.7118	1.10891e-31	1.42966e-30
BPI	380.339	-8.37079	0.714917	-11.7088	1.14933e-31	1.48058e-30
MAP3K9	121.789	3.37944	0.288636	11.7083	1.15584e-31	1.48776e-30
CLCC1	747.036	1.26193	0.107789	11.7075	1.16705e-31	1.49978e-30
CPED1	1112.55	3.44543	0.294293	11.7075	1.16706e-31	1.49978e-30
ECSIT	301.123	-1.57155	0.13426	-11.7053	1.19753e-31	1.53769e-30
MRPL33	438.892	-2.28276	0.195066	-11.7025	1.23787e-31	1.58821e-30
ZNF524	381.505	-2.43987	0.208494	-11.7024	1.23933e-31	1.58882e-30
EXOSC1	297.818	-1.2549	0.107247	-11.701	1.25985e-31	1.61382e-30
CD274	509.629	4.36329	0.372951	11.6994	1.28383e-31	1.64322e-30
M1AP	286.755	3.13523	0.268163	11.6915	1.40815e-31	1.79984e-30
C1QA	8516.22	4.42738	0.378683	11.6915	1.40846e-31	1.79984e-30
DNTTIP1	771.008	-1.816	0.15537	-11.6883	1.46369e-31	1.86893e-30
YWHAH	3437.74	1.72723	0.147797	11.6865	1.495e-31	1.90738e-30
POGZ	2600.24	1.48023	0.126699	11.683	1.5567e-31	1.98451e-30
FAM63A	624.25	-1.89351	0.162118	-11.6798	1.61629e-31	2.05884e-30
RAB8A	1785.87	-1.45863	0.12499	-11.67	1.81475e-31	2.30979e-30
MZB1	86.7997	-9.52246	0.816021	-11.6694	1.82759e-31	2.32428e-30
ZBTB7B	2860.2	-1.9654	0.168485	-11.6652	1.92062e-31	2.44064e-30
SCD	3678.43	3.39543	0.291154	11.662	1.99377e-31	2.53158e-30
MAPK14	2341.35	-2.25024	0.192992	-11.6597	2.04682e-31	2.59687e-30
S100A9	57005.7	-7.44793	0.638878	-11.6578	2.09326e-31	2.65368e-30
DMTF1	1863.89	1.3175	0.113027	11.6564	2.12796e-31	2.69552e-30
VAMP5	326.863	-4.0106	0.344166	-11.6531	2.21234e-31	2.80019e-30
RCL1	199.68	1.96594	0.168745	11.6504	2.28373e-31	2.88825e-30
S100PBP	1013.94	1.61389	0.138676	11.6379	2.64528e-31	3.34286e-30
PGLS	1274.94	-2.08535	0.179285	-11.6315	2.85001e-31	3.59873e-30
EFNB2	211.548	5.67977	0.488318	11.6313	2.85718e-31	3.60493e-30
REV1	974.422	1.28048	0.110228	11.6166	3.39468e-31	4.27971e-30
DMWD	76.5192	-3.55303	0.305867	-11.6163	3.40675e-31	4.29153e-30
LTBP2	258.96	3.49506	0.301004	11.6113	3.60958e-31	4.54346e-30
DPYS	94.3132	7.08331	0.61004	11.6112	3.61467e-31	4.54628e-30
TAF10	1787.8	-2.10963	0.181704	-11.6103	3.65451e-31	4.59276e-30
MXD3	1217.69	-2.29524	0.197777	-11.6051	3.88049e-31	4.87292e-30
RAB11FIP5	225.068	3.08173	0.265584	11.6036	3.95057e-31	4.95701e-30
EPOR	719.767	2.3613	0.203503	11.6033	3.96554e-31	4.97189e-30
ATAD1	595.275	1.10156	0.0949404	11.6027	3.99264e-31	5.00194e-30
KLHL5	2039.41	1.68522	0.145322	11.5965	4.29477e-31	5.37621e-30
NLRP12	1007.47	-6.51955	0.562228	-11.5959	4.32223e-31	5.40635e-30
PIK3C2B	524.518	2.91457	0.251375	11.5945	4.39413e-31	5.49198e-30
SLC25A36	1259.09	1.58478	0.136701	11.5931	4.46625e-31	5.57774e-30
TCF12	1583.18	1.94972	0.168191	11.5923	4.50885e-31	5.62653e-30
TSPAN2	103.011	-6.19595	0.534622	-11.5894	4.66356e-31	5.81505e-30
MYCBP	325.743	-1.52	0.131177	-11.5875	4.7707e-31	5.94399e-30
GATAD1	1478.25	1.26646	0.109331	11.5837	4.98408e-31	6.205e-30
TLR7	2674.13	2.73557	0.23619	11.5821	5.07893e-31	6.31816e-30
ECHDC1	913.44	-1.03859	0.0896761	-11.5816	5.10854e-31	6.35004e-30
SLCO4C1	142.922	-6.40288	0.552858	-11.5814	5.11913e-31	6.35825e-30
ANK2	103.369	6.13766	0.530047	11.5795	5.23759e-31	6.50031e-30
IRS1	28.6384	-4.13066	0.356998	-11.5706	5.80998e-31	7.2051e-30
GGA2	3069.55	1.22804	0.106146	11.5693	5.89333e-31	7.30278e-30
CST3	10645.3	-2.45974	0.212711	-11.5638	6.28832e-31	7.78619e-30
PRF1	388.387	-5.27657	0.456458	-11.5598	6.58457e-31	8.14668e-30
TCTA	431.892	-1.43159	0.123868	-11.5574	6.77421e-31	8.37482e-30
PSME1	1969.35	-2.28919	0.198158	-11.5523	7.18493e-31	8.8757e-30
CTSW	205.856	-5.20825	0.450906	-11.5506	7.32866e-31	9.04366e-30
TSPAN32	406.736	-4.21544	0.364954	-11.5506	7.33224e-31	9.04366e-30
MKNK1	6562.28	2.50576	0.217166	11.5384	8.44425e-31	1.04072e-29
PF4V1	26.4111	-8.56931	0.742973	-11.5338	8.91166e-31	1.09748e-29
SMAD1	75.4422	-5.01065	0.434645	-11.5281	9.51802e-31	1.17125e-29
STK39	153.205	-4.44455	0.385633	-11.5253	9.83306e-31	1.20908e-29
CHMP2A	920.178	-2.26456	0.196548	-11.5217	1.02577e-30	1.26032e-29
C9orf47	42.1602	-6.0561	0.526067	-11.512	1.14745e-30	1.40874e-29
GUSBP1	55.8738	2.99668	0.260326	11.5113	1.15751e-30	1.42e-29
DISC1	1347.23	1.85827	0.161505	11.506	1.23075e-30	1.50868e-29
ITM2A	26.548	-7.3614	0.639918	-11.5037	1.26447e-30	1.54883e-29
CD3EAP	1011.84	1.65218	0.143644	11.5019	1.29001e-30	1.5789e-29
CASP1	2553.25	-2.14814	0.186808	-11.4992	1.33139e-30	1.6283e-29
TNFAIP8L3	385.85	7.77421	0.676301	11.4952	1.39473e-30	1.70445e-29
TRIM45	57.7277	3.02336	0.263119	11.4905	1.47329e-30	1.79908e-29
CSK	4267.96	-1.49952	0.130508	-11.4899	1.48273e-30	1.80922e-29
PMS1	784.529	2.40045	0.208951	11.4881	1.51378e-30	1.8457e-29
DBNL	2962.87	-1.57563	0.137159	-11.4876	1.52327e-30	1.85586e-29
GYG1	959.068	-2.30988	0.201154	-11.4832	1.60276e-30	1.95121e-29
FAM104A	597.321	-0.775613	0.0675441	-11.4831	1.60485e-30	1.95206e-29
BTRC	421.77	1.26841	0.11046	11.483	1.60591e-30	1.95206e-29
GLCE	837.247	1.88174	0.163972	11.476	1.74162e-30	2.11541e-29
TMEM231	34.6558	2.75881	0.240444	11.4738	1.78618e-30	2.16789e-29
MAGI3	105.456	2.52508	0.220176	11.4685	1.90007e-30	2.30435e-29
CAPS2	40.4592	4.0238	0.350876	11.4679	1.91313e-30	2.31844e-29
MAPK12	156.292	3.91593	0.341478	11.4676	1.9191e-30	2.32391e-29
FGFR1OP	297.5	1.27445	0.111139	11.4672	1.92883e-30	2.33391e-29
INVS	351.402	1.60427	0.139907	11.4667	1.94004e-30	2.3457e-29
GSTM3	499.68	6.16948	0.538047	11.4664	1.94504e-30	2.34996e-29
AGPAT2	854.694	-2.15735	0.188152	-11.466	1.95481e-30	2.35998e-29
COL9A3	30.7972	-6.00475	0.523709	-11.4658	1.95932e-30	2.36364e-29
RNASEH2B-AS1	34.7718	4.65062	0.405614	11.4656	1.96303e-30	2.36632e-29
SERP1	3192.18	-1.1992	0.104606	-11.464	2.00063e-30	2.40982e-29
GAS7	3506.34	-3.64451	0.317945	-11.4627	2.02995e-30	2.44329e-29
RNF24	1579.55	-2.43422	0.212366	-11.4624	2.03848e-30	2.45171e-29
SSR2	2125.58	-1.62187	0.141525	-11.46	2.09538e-30	2.51825e-29
EXD3	415.672	2.97672	0.259808	11.4574	2.15863e-30	2.59231e-29
FAM72B	46.4842	2.98016	0.260167	11.4548	2.22452e-30	2.66943e-29
EPB41L1	303.634	4.35394	0.380264	11.4498	2.35759e-30	2.82698e-29
CA2	720.415	-3.8942	0.340156	-11.4483	2.39887e-30	2.87432e-29
CTDNEP1	2251.58	-1.27101	0.111025	-11.4479	2.40903e-30	2.88432e-29
PRTN3	157.135	-10.7808	0.942028	-11.4443	2.51152e-30	3.00478e-29
ABHD12	1685.5	1.69555	0.148292	11.4338	2.83277e-30	3.38652e-29
KLRD1	84.7156	-7.16794	0.626909	-11.4338	2.83484e-30	3.38652e-29
PNMAL2	87.9986	4.8985	0.428588	11.4294	2.98196e-30	3.5596e-29
HNRNPUL1	3774.18	-0.997304	0.0872863	-11.4257	3.1128e-30	3.71301e-29
TSEN34	653.575	-2.44098	0.213741	-11.4203	3.31241e-30	3.94816e-29
CES1	737.544	-7.35231	0.64388	-11.4188	3.36989e-30	4.01366e-29
SWAP70	1966.71	1.72714	0.151304	11.415	3.51935e-30	4.18855e-29
DNAJC18	201.859	2.25937	0.198018	11.4099	3.73034e-30	4.43635e-29
PTGR1	243.471	3.14838	0.276089	11.4035	4.01717e-30	4.7739e-29
SLC27A3	1037.44	-2.02009	0.177194	-11.4005	4.1578e-30	4.93735e-29
CLEC4A	766.739	-2.59354	0.227553	-11.3975	4.30211e-30	5.10491e-29
ABCA13	58.9754	-6.71086	0.589074	-11.3922	4.57203e-30	5.42117e-29
ZDHHC20	1560.95	-2.09459	0.183924	-11.3883	4.78014e-30	5.66372e-29
AGBL5	552.098	-1.7658	0.155111	-11.3842	5.01522e-30	5.93784e-29
ARMC9	81.1544	4.05874	0.356688	11.379	5.32299e-30	6.29755e-29
ZNF112	46.1807	3.43438	0.30183	11.3785	5.35165e-30	6.32677e-29
ZNF320	417.792	1.80984	0.159062	11.3782	5.36934e-30	6.34298e-29
UBE2L3	962.798	-1.12578	0.0989511	-11.3771	5.43743e-30	6.41866e-29
MARK4	586.398	-1.24677	0.109598	-11.3759	5.51537e-30	6.50585e-29
TIMM8B	284.847	-1.86468	0.163918	-11.3757	5.52763e-30	6.51549e-29
HADHA	3846.68	-1.29863	0.114163	-11.3753	5.55222e-30	6.53964e-29
LIN7A	188.099	-5.72845	0.503822	-11.37	5.90007e-30	6.94423e-29
ARMC4P1	48.9077	7.89945	0.694858	11.3684	6.00588e-30	7.06355e-29
ARHGAP39	41.0571	4.71631	0.414895	11.3675	6.07136e-30	7.13531e-29
CABYR	56.4384	3.99645	0.351575	11.3673	6.08445e-30	7.14542e-29
PSMB3	1207.79	-2.30548	0.202998	-11.3572	6.83004e-30	8.01512e-29
TMX4	1076.98	-2.06675	0.182119	-11.3484	7.55643e-30	8.86103e-29
FLOT2	3568.75	-2.07657	0.183003	-11.3472	7.65784e-30	8.97335e-29
CENPJ	188.079	1.85894	0.163831	11.3466	7.70695e-30	9.02427e-29
PHYHD1	58.2396	4.01608	0.354023	11.3441	7.93194e-30	9.2809e-29
GLS2	52.3173	2.34718	0.206932	11.3428	8.05411e-30	9.41693e-29
LSP1P3	24.6134	-3.97711	0.350785	-11.3378	8.52978e-30	9.96578e-29
JUN	19897.8	4.60061	0.405912	11.334	8.90447e-30	1.03959e-28
RHOG	3534.14	-2.03276	0.179357	-11.3336	8.95004e-30	1.04415e-28
OSCAR	2186.3	-2.77909	0.245257	-11.3313	9.17884e-30	1.07006e-28
TES	856.188	-3.19474	0.282034	-11.3275	9.58934e-30	1.1171e-28
ZNF823	87.0841	1.9892	0.175644	11.3252	9.84765e-30	1.14635e-28
SNX17	2345.82	-1.43773	0.126967	-11.3237	1.00164e-29	1.16515e-28
SND1	2434.61	-1.29574	0.11445	-11.3214	1.02779e-29	1.1947e-28
GOLGA8A	1122.16	3.79228	0.335093	11.3171	1.07976e-29	1.25418e-28
ECH1	978.951	-1.89785	0.167702	-11.3168	1.08356e-29	1.25769e-28
VPS26B	1073.59	-0.967122	0.0854692	-11.3154	1.10046e-29	1.27638e-28
C12orf10	308.589	-1.66271	0.146973	-11.313	1.131e-29	1.31084e-28
PYCARD	1129.15	-2.37978	0.210372	-11.3123	1.14091e-29	1.32137e-28
CDKN2B-AS1	51.6061	2.90896	0.257224	11.309	1.18376e-29	1.37e-28
RALBP1	1090.86	-1.15375	0.102021	-11.3089	1.18503e-29	1.37047e-28
ZBTB4	1996.48	1.21625	0.107577	11.3059	1.2274e-29	1.41845e-28
ZFAS1	1036.02	-2.09726	0.185626	-11.2983	1.33753e-29	1.5446e-28
SLCO3A1	691.534	-5.8339	0.516394	-11.2974	1.35194e-29	1.56011e-28
CDC14B	406.851	2.63162	0.232961	11.2964	1.3667e-29	1.576e-28
ZBTB8A	63.5863	2.94484	0.260723	11.2949	1.39081e-29	1.60265e-28
CMTM8	22.0948	-4.19621	0.371526	-11.2945	1.39667e-29	1.60824e-28
ZNF511	282.804	-1.71335	0.151717	-11.293	1.42047e-29	1.63447e-28
FAM221A	92.0814	1.78068	0.157683	11.2928	1.4244e-29	1.6378e-28
DUSP15	31.7017	5.34231	0.473118	11.2917	1.44222e-29	1.65709e-28
IGBP1	799.888	-1.62384	0.143818	-11.291	1.45418e-29	1.66963e-28
MAP3K3	3767.04	-1.2029	0.106542	-11.2904	1.46303e-29	1.67859e-28
DOCK4-AS1	77.2971	7.06826	0.626056	11.2901	1.46804e-29	1.68313e-28
CCPG1	1708.64	-1.61424	0.143056	-11.284	1.57458e-29	1.80398e-28
CUL7	711.705	1.27687	0.113203	11.2795	1.657e-29	1.89704e-28
ZNF26	445.583	1.46388	0.129798	11.2781	1.68344e-29	1.92594e-28
ZNF467	1596.22	-2.29501	0.203511	-11.2771	1.70343e-29	1.94741e-28
ZNF189	499.984	1.75708	0.15585	11.2742	1.76061e-29	2.01133e-28
APRT	773.348	-2.12944	0.188905	-11.2725	1.79337e-29	2.04729e-28
TMSB10	9386.53	-3.08699	0.273875	-11.2715	1.81352e-29	2.06882e-28
SLC35G2	44.5975	5.29727	0.470213	11.2657	1.93855e-29	2.20986e-28
SLIT2	128.398	5.99573	0.532231	11.2653	1.94758e-29	2.21857e-28
PRTFDC1	69.5757	3.76119	0.334038	11.2598	2.07328e-29	2.36008e-28
DZIP3	236.433	1.73351	0.154026	11.2547	2.19618e-29	2.49819e-28
GCA	2755.94	-2.85578	0.253746	-11.2545	2.20167e-29	2.50265e-28
CRIP1	600.771	-6.98968	0.621095	-11.2538	2.21818e-29	2.51963e-28
PANX2	123.329	-3.72662	0.331208	-11.2516	2.27452e-29	2.58178e-28
AMOTL1	240.914	2.32294	0.206505	11.2489	2.34631e-29	2.66137e-28
GIPC3	275.66	4.42762	0.393615	11.2486	2.35251e-29	2.66651e-28
CD3E	170.748	-8.79443	0.781962	-11.2466	2.40629e-29	2.72554e-28
TRIQK	338.912	-1.74984	0.155712	-11.2376	2.66446e-29	3.01581e-28
LINC00211	21.9522	-5.7372	0.510576	-11.2367	2.69205e-29	3.04488e-28
ZNF385C	104.66	3.13338	0.278889	11.2352	2.73777e-29	3.0944e-28
EIF3K	1913.03	-1.87266	0.166702	-11.2336	2.78821e-29	3.14918e-28
CBX6	1450.58	-1.66954	0.148654	-11.231	2.87059e-29	3.23993e-28
OST4	1019.56	-2.27436	0.202563	-11.2279	2.97414e-29	3.35443e-28
ASNS	277.368	2.21449	0.197238	11.2275	2.98752e-29	3.36714e-28
ARHGAP32	631.463	2.58116	0.230041	11.2204	3.23665e-29	3.64535e-28
JTB	1628.96	-1.59623	0.142267	-11.2199	3.25465e-29	3.66303e-28
C15orf52	574.279	2.51997	0.224665	11.2166	3.37991e-29	3.80132e-28
ZNF546	278.061	2.15063	0.191739	11.2165	3.38532e-29	3.80473e-28
IGIP	177.146	1.98123	0.176655	11.2153	3.43188e-29	3.85434e-28
CANT1	905.315	-1.18113	0.10533	-11.2136	3.49696e-29	3.92467e-28
ZDHHC23	20.449	-5.20283	0.464003	-11.2129	3.52353e-29	3.9517e-28
S100A6	5490.08	-6.64162	0.592545	-11.2086	3.69857e-29	4.14511e-28
RAB44	270.396	-5.81528	0.518858	-11.2078	3.73153e-29	4.1791e-28
PROS1	330.867	2.91814	0.260561	11.1995	4.1013e-29	4.59e-28
KCNA3	87.8886	-5.82481	0.520263	-11.1959	4.27054e-29	4.77605e-28
CD2	71.2151	-7.05747	0.630393	-11.1953	4.2971e-29	4.80239e-28
MFNG	1410.42	-1.3149	0.117547	-11.1862	4.76638e-29	5.32312e-28
BCL11B	85.7792	-7.65463	0.684627	-11.1807	5.06713e-29	5.65504e-28
NOA1	442.448	-1.30756	0.116953	-11.1803	5.09412e-29	5.68119e-28
TRNP1	11.282	-5.65025	0.50541	-11.1795	5.13633e-29	5.72426e-28
TCL1A	156.941	-11.1764	0.999814	-11.1785	5.19843e-29	5.78942e-28
SERPINA1	10170.9	-2.88332	0.257949	-11.1778	5.23498e-29	5.82606e-28
CLNS1A	742.923	-1.27758	0.114307	-11.1768	5.29789e-29	5.89196e-28
COL24A1	15.9753	-5.96696	0.53392	-11.1757	5.35971e-29	5.95656e-28
WDR35	184.052	2.29932	0.205745	11.1756	5.37102e-29	5.96498e-28
WIPF3	360.142	8.59456	0.769069	11.1753	5.38841e-29	5.98013e-28
NEURL1	144.698	-5.77519	0.516957	-11.1715	5.62152e-29	6.23449e-28
LINC00877	86.4909	-5.09476	0.456151	-11.169	5.7821e-29	6.40813e-28
FAM72A	44.0948	2.83582	0.254023	11.1636	6.14435e-29	6.80487e-28
ANAPC13	331.416	-1.50414	0.134738	-11.1634	6.15772e-29	6.81494e-28
ARF1	5345.74	-1.31755	0.118095	-11.1567	6.63949e-29	7.34304e-28
DAPK1	1464.62	-3.73821	0.335299	-11.1489	7.25002e-29	8.01271e-28
SGCB	245.935	3.49065	0.313138	11.1473	7.3797e-29	8.14546e-28
LRRFIP2	709.614	-1.43653	0.128868	-11.1473	7.38035e-29	8.14546e-28
ZNF831	31.6686	-7.63905	0.685384	-11.1457	7.51879e-29	8.29251e-28
SLC39A14	213.738	3.01499	0.27052	11.1451	7.56286e-29	8.33535e-28
RET	98.8363	-5.95265	0.534128	-11.1446	7.6084e-29	8.37975e-28
EIF6	978.832	-1.75384	0.157392	-11.1431	7.73626e-29	8.51469e-28
PPARD	2290.37	2.35722	0.211548	11.1427	7.77e-29	8.54593e-28
TRADD	330.477	-1.95575	0.17554	-11.1414	7.88975e-29	8.67166e-28
GPR183	1857.16	3.79333	0.340555	11.1387	8.13234e-29	8.93213e-28
GABARAP	5774.75	-1.79044	0.160847	-11.1314	8.8287e-29	9.69031e-28
PTCH2	68.9028	2.72394	0.24472	11.1309	8.87741e-29	9.73706e-28
LILRA2	2293.72	-2.11033	0.189667	-11.1265	9.31905e-29	1.02144e-27
SLC26A8	55.8502	-4.13057	0.371254	-11.126	9.37403e-29	1.02677e-27
C3orf33	40.4575	2.15961	0.194217	11.1196	1.00744e-28	1.10272e-27
CLEC4D	395.387	-6.78462	0.610432	-11.1145	1.06696e-28	1.16707e-27
SMURF2	706.92	1.53316	0.137955	11.1135	1.07881e-28	1.17922e-27
FKTN	382.103	1.76567	0.158951	11.1082	1.14399e-28	1.24961e-27
MYO1F	12292.5	-1.37991	0.124258	-11.1052	1.18384e-28	1.29226e-27
C15orf39	1612.46	-2.61864	0.235811	-11.1048	1.18879e-28	1.29677e-27
TNFSF18	197.622	9.61008	0.865842	11.0991	1.26678e-28	1.3809e-27
PAIP2	1142.16	-1.15228	0.103857	-11.0948	1.32973e-28	1.44853e-27
DYNLT1	725.71	-2.33637	0.210626	-11.0925	1.36437e-28	1.48525e-27
ADAMTS17	74.8311	5.30802	0.478682	11.0888	1.42176e-28	1.54667e-27
PIP5K1A	1224.39	1.14333	0.103129	11.0865	1.45937e-28	1.5865e-27
RNF10	2431.14	-1.3578	0.122486	-11.0853	1.47886e-28	1.6066e-27
PRDM11	235.142	2.41249	0.217726	11.0804	1.56177e-28	1.69551e-27
PGM1	423.653	-2.53885	0.22916	-11.079	1.58722e-28	1.72197e-27
CD96	72.4083	-6.6251	0.598088	-11.0771	1.61972e-28	1.75604e-27
ST6GALNAC2	252.336	-3.33273	0.300886	-11.0764	1.63352e-28	1.7698e-27
PHF21A	1551.36	-1.57674	0.142365	-11.0754	1.65208e-28	1.78869e-27
TTC3P1	110.074	2.01227	0.181717	11.0737	1.68397e-28	1.82198e-27
ZNF300	123.771	2.59881	0.234696	11.0731	1.69414e-28	1.83174e-27
MSANTD2	333.934	1.80063	0.162614	11.073	1.69627e-28	1.8328e-27
NAALADL1	63.686	-2.43354	0.219798	-11.0717	1.72106e-28	1.85832e-27
CYP27C1	64.6462	6.66641	0.602256	11.0691	1.77255e-28	1.91263e-27
DDX47	742.025	1.2177	0.110084	11.0616	1.92718e-28	2.07807e-27
SMYD4	551.768	1.38808	0.125544	11.0565	2.03969e-28	2.1979e-27
GALNS	715.405	-1.33761	0.121013	-11.0535	2.10896e-28	2.27101e-27
DNAJB4	251.505	2.92842	0.264972	11.0518	2.14807e-28	2.31157e-27
AATF	703.122	-1.38295	0.125163	-11.0492	2.21265e-28	2.37945e-27
ASGR2	607.666	-3.98948	0.361135	-11.0471	2.26471e-28	2.4338e-27
PRDX5	1013.8	-2.48598	0.225101	-11.0438	2.34772e-28	2.52131e-27
GLS	1944.46	1.81747	0.164603	11.0415	2.4088e-28	2.58517e-27
SPOCK2	213.775	-4.98164	0.451186	-11.0412	2.41771e-28	2.59298e-27
NR4A2	1956.98	4.90667	0.444404	11.041	2.42288e-28	2.59678e-27
C19orf33	19.5935	-3.23824	0.293577	-11.0303	2.7293e-28	2.92323e-27
TCFL5	106.518	-1.40927	0.127789	-11.0281	2.79699e-28	2.99372e-27
EVI2B	6116.96	-1.97565	0.17919	-11.0255	2.88034e-28	3.08086e-27
CYB5R4	1081.98	-1.57555	0.142919	-11.0241	2.92438e-28	3.12587e-27
SHE	104.862	4.83256	0.43839	11.0234	2.94597e-28	3.14684e-27
SLC24A4	1001.43	-3.33759	0.302829	-11.0214	3.01442e-28	3.2178e-27
ABCD4	925.769	1.21488	0.110233	11.0211	3.02443e-28	3.22633e-27
POLR2J4	336.56	1.24189	0.112696	11.0199	3.06548e-28	3.26793e-27
NBPF1	729.362	2.50188	0.227061	11.0185	3.11114e-28	3.31439e-27
MFAP3L	74.4609	-3.62093	0.328649	-11.0176	3.1431e-28	3.34621e-27
STAG3	404.734	2.76801	0.251278	11.0157	3.20947e-28	3.41459e-27
TENM1	44.4934	-5.67082	0.514992	-11.0115	3.36464e-28	3.57729e-27
CD1A	50.2384	-6.50303	0.590727	-11.0085	3.47692e-28	3.6942e-27
YY1	1303.63	-0.859739	0.0781175	-11.0057	3.58659e-28	3.80818e-27
PTPN14	530.035	5.40595	0.491299	11.0034	3.68082e-28	3.90564e-27
PRSS57	15.1765	-6.8474	0.622391	-11.0018	3.74755e-28	3.9738e-27
ARL11	516.324	-1.37827	0.125326	-10.9975	3.92833e-28	4.16272e-27
SMARCD2	1375.86	-0.955035	0.0868817	-10.9924	4.15929e-28	4.40454e-27
AP5B1	2501.52	-1.98467	0.180555	-10.9921	4.17327e-28	4.41641e-27
PDE3B	1929.32	2.41536	0.219745	10.9916	4.19247e-28	4.43379e-27
TPPP3	93.7821	-5.28261	0.480654	-10.9905	4.24684e-28	4.48831e-27
ZMAT2	925.841	-1.44209	0.131214	-10.9903	4.25298e-28	4.49182e-27
KIAA0040	839.267	-3.61573	0.329061	-10.988	4.36456e-28	4.60661e-27
CATSPER1	109.982	-5.57864	0.507754	-10.9869	4.41806e-28	4.66e-27
S100A8	18100.7	-7.22373	0.657812	-10.9815	4.69316e-28	4.94689e-27
SUCNR1	737.521	4.31782	0.393315	10.978	4.87388e-28	5.13399e-27
TMEM106A	1511.42	1.96417	0.178931	10.9772	4.91786e-28	5.1769e-27
CHD9	2515.61	2.1869	0.199366	10.9693	5.37062e-28	5.64978e-27
GATA3	27.3446	-7.69029	0.701152	-10.9681	5.44153e-28	5.7206e-27
RNF187	923.898	-1.51503	0.138138	-10.9675	5.47634e-28	5.7534e-27
SRXN1	711.977	-3.71379	0.338659	-10.9662	5.55777e-28	5.83511e-27
LINC00654	211.247	2.7981	0.25529	10.9605	5.91873e-28	6.21e-27
STS	297.311	-2.11563	0.193053	-10.9588	6.03093e-28	6.32356e-27
STX5	807.263	-1.26724	0.115645	-10.958	6.08171e-28	6.3726e-27
F2RL3	14.71	-4.53041	0.413531	-10.9554	6.25744e-28	6.55244e-27
TRMT11	138.219	1.60381	0.146405	10.9546	6.31545e-28	6.60885e-27
MAPKAPK5-AS1	351.52	-1.28171	0.117013	-10.9536	6.38599e-28	6.67828e-27
AMPH	86.4808	-5.28441	0.482456	-10.9531	6.41815e-28	6.70484e-27
C6orf62	5045.13	1.01864	0.0930004	10.9531	6.4198e-28	6.70484e-27
TMEM178B	379.552	10.1461	0.926518	10.9508	6.58595e-28	6.87387e-27
PDLIM7	676.628	-3.32321	0.303599	-10.9461	6.94005e-28	7.23871e-27
CLEC19A	100.478	7.48135	0.683718	10.9422	7.24607e-28	7.55296e-27
CLMN	625.552	-5.90864	0.540003	-10.9419	7.26984e-28	7.57279e-27
PDE4D	101.177	-3.30217	0.301816	-10.941	7.33769e-28	7.63848e-27
NUBPL	90.2659	1.71369	0.156677	10.9378	7.60568e-28	7.91229e-27
MORN1	76.1562	2.70413	0.247326	10.9335	7.97216e-28	8.28814e-27
ZNF449	374.202	1.99218	0.182237	10.9318	8.11924e-28	8.43555e-27
CNBP	4332.61	-1.06676	0.0975891	-10.9312	8.17731e-28	8.49034e-27
LAMTOR5	688.283	-2.06831	0.189248	-10.9291	8.36477e-28	8.67934e-27
BICD1	143.611	2.9458	0.269591	10.9269	8.57149e-28	8.88805e-27
TADA3	1253.48	-1.36327	0.12479	-10.9245	8.80211e-28	9.12125e-27
PSMB7	1291.78	-1.32494	0.121311	-10.9218	9.06473e-28	9.3873e-27
PLD1	923.301	2.18809	0.200346	10.9216	9.09143e-28	9.40884e-27
ZAP70	189.77	-4.45829	0.40828	-10.9197	9.28238e-28	9.60022e-27
MAP2K2	1288.78	-1.87432	0.171654	-10.9192	9.33082e-28	9.64407e-27
BPHL	135.809	1.84631	0.169159	10.9146	9.81525e-28	1.01382e-26
DEFA3	519.255	-11.9508	1.09525	-10.9115	1.01608e-27	1.04884e-26
GSTM2P1	94.6439	3.99418	0.366081	10.9106	1.02523e-27	1.0576e-26
EIF4E3	768.903	-6.15541	0.564843	-10.8976	1.18383e-27	1.22041e-26
ZNF503	541.72	2.28539	0.209753	10.8956	1.20947e-27	1.24603e-26
NIPA2	1327.01	0.848524	0.0778868	10.8943	1.2269e-27	1.26317e-26
CNIH4	446.961	-2.19543	0.201537	-10.8934	1.2391e-27	1.27491e-26
CLTB	548.373	-2.01921	0.185384	-10.892	1.25784e-27	1.29337e-26
EP400NL	119.116	2.07043	0.190208	10.8851	1.3582e-27	1.39565e-26
SLC25A24	663.714	-1.71503	0.157588	-10.883	1.38878e-27	1.42616e-26
PPP1R3G	82.1095	3.06918	0.282051	10.8816	1.41001e-27	1.44703e-26
BLVRB	822.364	-2.85706	0.26263	-10.8787	1.45685e-27	1.49414e-26
ZNF239	43.1869	4.29788	0.395078	10.8786	1.45855e-27	1.49492e-26
CAMSAP1	1264.11	1.46568	0.134784	10.8743	1.52848e-27	1.56559e-26
FKBP8	3000.41	-1.9924	0.183307	-10.8692	1.61653e-27	1.65471e-26
ZNF787	694.595	-1.81693	0.167192	-10.8673	1.64935e-27	1.68723e-26
BLK	102.903	-10.822	0.996218	-10.863	1.7289e-27	1.76746e-26
RXFP2	28.8893	-6.46937	0.595714	-10.8599	1.79039e-27	1.82915e-26
ZNF280D	806.279	1.81585	0.167259	10.8565	1.85724e-27	1.89624e-26
KCNE1	145.839	-5.0405	0.464373	-10.8544	1.90016e-27	1.93882e-26
NLRC3	105.225	-3.87289	0.356872	-10.8523	1.94415e-27	1.98243e-26
AFF2	19.6492	-5.91081	0.544797	-10.8496	2.00374e-27	2.04189e-26
PLEKHH2	152.778	7.10432	0.655045	10.8456	2.09366e-27	2.13216e-26
DAPP1	997.545	-1.65164	0.152299	-10.8447	2.11421e-27	2.15172e-26
PRELID1	1198.27	-2.85255	0.263058	-10.8438	2.13377e-27	2.17024e-26
KMO	611.726	-2.59836	0.239652	-10.8422	2.17119e-27	2.20689e-26
ZNF625	45.9059	2.75562	0.254246	10.8384	2.26466e-27	2.30043e-26
ZNF549	193.768	1.60192	0.147835	10.8359	2.32684e-27	2.36209e-26
RBP7	473.37	-6.70102	0.618746	-10.83	2.4814e-27	2.51739e-26
UNC13B	329.267	2.21742	0.204807	10.8269	2.56769e-27	2.60327e-26
WDR19	279.134	1.71241	0.158227	10.8225	2.69392e-27	2.72951e-26
CCDC120	163.62	1.71912	0.15892	10.8176	2.84224e-27	2.87798e-26
ZNF528	213.402	2.10273	0.194468	10.8127	2.99674e-27	3.03249e-26
OFD1	594.254	1.68852	0.156228	10.808	3.1533e-27	3.18889e-26
PTPDC1	99.7336	1.92628	0.178275	10.8051	3.25626e-27	3.29093e-26
DCPS	163.267	-1.65986	0.153619	-10.805	3.25955e-27	3.29216e-26
P2RY2	179.445	-6.13922	0.568499	-10.799	3.48014e-27	3.51274e-26
C3orf18	126.641	1.76621	0.163588	10.7966	3.57005e-27	3.60121e-26
SSNA1	405.782	-2.03975	0.189089	-10.7872	3.95676e-27	3.98877e-26
CLEC4G	24.0794	-6.74994	0.62592	-10.784	4.09531e-27	4.12584e-26
PMF1-BGLAP	289.237	-1.65452	0.153432	-10.7834	4.12295e-27	4.15106e-26
ATM	7197.17	2.21362	0.205291	10.7829	4.14705e-27	4.17269e-26
TNFRSF21	1114.53	4.66266	0.432562	10.7792	4.31722e-27	4.34117e-26
ENPP1	290.027	6.3842	0.592395	10.7769	4.42423e-27	4.44598e-26
CMIP	3150.57	-0.799529	0.0742043	-10.7747	4.53272e-27	4.55213e-26
SDC3	1148.07	2.9348	0.272382	10.7746	4.53779e-27	4.55435e-26
XYLB	92.1984	2.61678	0.242878	10.7741	4.5646e-27	4.57838e-26
ZNF883	36.1236	3.67144	0.340807	10.7728	4.62858e-27	4.63963e-26
ZSCAN31	45.6222	4.71799	0.437976	10.7723	4.65454e-27	4.66273e-26
SYTL4	16.9127	-5.14138	0.477355	-10.7706	4.74096e-27	4.74632e-26
LOXHD1	82.6543	-6.15248	0.571361	-10.7681	4.86906e-27	4.87151e-26
COL15A1	78.7757	5.68419	0.527883	10.7679	4.88013e-27	4.87952e-26
SERPINH1	250.275	2.08396	0.193634	10.7624	5.18224e-27	5.17835e-26
GPR85	117.999	4.07682	0.378809	10.7622	5.19147e-27	5.18327e-26
RIC8B	215.138	1.21972	0.113334	10.7622	5.19367e-27	5.18327e-26
C4orf19	124.528	2.96603	0.275757	10.756	5.5551e-27	5.54051e-26
SNX3	1963.42	-1.56708	0.14572	-10.754	5.6745e-27	5.65605e-26
SSU72	1175.74	-1.57763	0.146705	-10.7537	5.69084e-27	5.6688e-26
SERPINB9	6008.09	2.21348	0.205919	10.7493	5.97249e-27	5.94565e-26
FAM45A	337.298	-1.47377	0.137107	-10.7491	5.98574e-27	5.95512e-26
PLCD3	66.9092	-2.52569	0.234982	-10.7484	6.02828e-27	5.9937e-26
KATNAL2	63.8985	2.2374	0.208216	10.7456	6.21639e-27	6.17688e-26
GPN3	602.331	2.12722	0.197975	10.7449	6.26274e-27	6.21906e-26
CAMK2B	58.485	5.34981	0.497971	10.7432	6.37944e-27	6.331e-26
ICA1	372.768	2.64629	0.246348	10.7421	6.45782e-27	6.4048e-26
GLIS3	99.2105	3.65358	0.340121	10.742	6.46284e-27	6.4058e-26
SH3YL1	322.281	1.76886	0.164703	10.7397	6.62855e-27	6.56597e-26
FBXO10	280.569	1.66032	0.154601	10.7394	6.65067e-27	6.58379e-26
STARD13	195.772	3.27878	0.305443	10.7345	7.00876e-27	6.93397e-26
CLEC4C	14.6827	-7.82231	0.728802	-10.7331	7.11597e-27	7.03568e-26
SERF2	4390.31	-2.02814	0.189031	-10.7291	7.43189e-27	7.34348e-26
ZNF595	206.369	2.24334	0.209091	10.729	7.43895e-27	7.34591e-26
ERGIC1	2590.33	-1.66425	0.155171	-10.7253	7.74458e-27	7.64298e-26
UBA6-AS1	116.698	1.22107	0.113872	10.7232	7.91889e-27	7.81017e-26
IFT57	139.792	-1.93145	0.180129	-10.7226	7.97336e-27	7.85903e-26
USP11	904.127	1.84555	0.172288	10.712	8.94082e-27	8.80717e-26
MPEG1	10758.7	-2.43392	0.227252	-10.7102	9.11291e-27	8.97115e-26
TRAF7	1289.1	-1.07938	0.100791	-10.7091	9.2241e-27	9.07501e-26
C6orf106	1566.97	-1.16795	0.109098	-10.7055	9.58906e-27	9.42826e-26
COPE	1797.16	-1.90923	0.178343	-10.7054	9.60348e-27	9.43662e-26
STK16	389.342	-1.75945	0.164379	-10.7036	9.78735e-27	9.61137e-26
PCBP2	7319.75	-1.34888	0.126032	-10.7027	9.88488e-27	9.70019e-26
PDCD6	703.407	-1.03224	0.0964475	-10.7027	9.88996e-27	9.70019e-26
ZNHIT1	510.346	-2.28758	0.213798	-10.6997	1.02084e-26	1.00063e-25
C4orf3	1203.2	-1.85363	0.173246	-10.6994	1.02387e-26	1.00299e-25
FAM127C	57.8871	2.54334	0.23773	10.6985	1.03478e-26	1.01305e-25
EIF4EBP1	453.72	-2.20263	0.205887	-10.6983	1.03717e-26	1.01477e-25
WWP2	1570.67	-1.04893	0.0980659	-10.6962	1.06027e-26	1.03674e-25
CLEC2L	6.60726	-6.27739	0.587	-10.694	1.08571e-26	1.06097e-25
PSD4	2169.41	-1.48124	0.138512	-10.6939	1.08671e-26	1.06129e-25
P2RX1	1016.71	-4.28442	0.400733	-10.6914	1.11619e-26	1.08942e-25
MLLT3	44.8892	-3.96715	0.371091	-10.6905	1.1276e-26	1.09987e-25
CCDC180	149.012	2.52432	0.236185	10.6879	1.15978e-26	1.13057e-25
NUDT6	84.5073	2.35017	0.219915	10.6868	1.17408e-26	1.14381e-25
TMEM150B	273.426	-3.35006	0.313527	-10.6851	1.19537e-26	1.16385e-25
MICAL2	995.963	-4.12633	0.386248	-10.6831	1.22083e-26	1.18791e-25
NOL3	88.2284	-2.55272	0.238965	-10.6824	1.23055e-26	1.19663e-25
ZNF737	204.999	2.27081	0.2126	10.6811	1.24747e-26	1.21235e-25
TSNAX-DISC1	1524.58	1.66649	0.15606	10.6785	1.2828e-26	1.24592e-25
PPDPF	1070.69	-4.1632	0.389948	-10.6763	1.3141e-26	1.27555e-25
FGD3	2575.33	-1.68379	0.157723	-10.6757	1.32297e-26	1.28338e-25
VAV3	387.036	-5.0349	0.471687	-10.6742	1.3434e-26	1.30241e-25
PKHD1L1	20.5627	-6.99586	0.65544	-10.6735	1.35377e-26	1.31166e-25
SLC31A2	1320.05	-2.07846	0.194734	-10.6733	1.35675e-26	1.31375e-25
PRKCA	1263.87	2.30359	0.215899	10.6697	1.41018e-26	1.36466e-25
PSMA6	1043.42	-1.66882	0.156431	-10.6681	1.43606e-26	1.38886e-25
TUSC1	98.0145	2.3009	0.215703	10.667	1.45211e-26	1.40353e-25
DGKG	202.382	-3.40814	0.319616	-10.6632	1.51287e-26	1.46137e-25
HAUS3	354.346	1.61014	0.151011	10.6624	1.5256e-26	1.47277e-25
LURAP1	77.9209	5.30859	0.497914	10.6617	1.53811e-26	1.48395e-25
PTGR2	158.175	1.7313	0.162468	10.6562	1.63051e-26	1.57215e-25
PLXDC1	940.976	5.20368	0.488408	10.6544	1.66383e-26	1.60331e-25
LYRM1	167.463	-1.81916	0.170796	-10.651	1.72441e-26	1.66068e-25
PPP4C	1471.47	-1.59452	0.149724	-10.6497	1.74928e-26	1.68361e-25
MPP5	316.493	1.54749	0.145337	10.6476	1.78926e-26	1.72105e-25
CYTIP	1219.7	-1.84744	0.173511	-10.6474	1.79338e-26	1.72398e-25
PSMB8	1455.27	-2.56181	0.240694	-10.6434	1.87094e-26	1.79745e-25
SCML1	388.301	2.70999	0.254638	10.6425	1.88968e-26	1.81436e-25
ERG	18.196	-6.95762	0.653794	-10.6419	1.90193e-26	1.82503e-25
PTP4A3	189.656	-6.66883	0.626725	-10.6408	1.92542e-26	1.84646e-25
THSD1	35.7491	3.08442	0.289885	10.6402	1.93786e-26	1.85727e-25
AMPD3	1603.28	1.66725	0.156749	10.6364	2.01685e-26	1.93181e-25
GZMH	60.5866	-7.88133	0.741028	-10.6357	2.0336e-26	1.94669e-25
TOLLIP	1290.07	-1.39055	0.13076	-10.6343	2.06266e-26	1.97333e-25
ARHGEF7	1430.06	0.9597	0.0902475	10.6341	2.06828e-26	1.97751e-25
LSM10	422.919	-1.86093	0.175021	-10.6326	2.10217e-26	2.00871e-25
MGAM	827.143	-5.42995	0.51071	-10.6322	2.11168e-26	2.01659e-25
CEACAM8	214.959	-7.41979	0.698294	-10.6256	2.26558e-26	2.16226e-25
ST3GAL2	715.649	-1.99138	0.187461	-10.6229	2.33233e-26	2.22464e-25
C11orf21	947.067	-4.10402	0.386392	-10.6214	2.3697e-26	2.25894e-25
SUMO4	24.7083	4.39042	0.41336	10.6213	2.37248e-26	2.26023e-25
SPI1	9287.52	-2.16446	0.203816	-10.6197	2.41298e-26	2.29745e-25
NCF1B	162.42	-2.55326	0.240435	-10.6193	2.42244e-26	2.30508e-25
ZNF280C	131.027	2.0957	0.197356	10.6189	2.43381e-26	2.31451e-25
KRBOX4	216.46	1.421	0.13384	10.6172	2.47908e-26	2.35616e-25
ARHGAP29	46.2691	-6.56576	0.618461	-10.6163	2.50295e-26	2.37743e-25
MIEN1	358.783	-1.98492	0.186975	-10.616	2.51114e-26	2.38379e-25
EMILIN1	503.722	3.00182	0.282783	10.6153	2.53029e-26	2.40054e-25
CHIC1	161.846	2.59454	0.244461	10.6133	2.58403e-26	2.45006e-25
EMC8	413.897	-0.986853	0.0929836	-10.6132	2.5874e-26	2.45181e-25
TMEM57	697.948	1.11992	0.105544	10.6109	2.65167e-26	2.50974e-25
LILRA1	1579.26	-1.77845	0.167605	-10.6109	2.65169e-26	2.50974e-25
PGM3	565.583	1.12543	0.106093	10.608	2.73507e-26	2.58712e-25
PSMD4	1113.83	-1.44886	0.136585	-10.6078	2.74157e-26	2.59173e-25
KCTD7	1148.51	2.59562	0.244695	10.6076	2.74783e-26	2.59612e-25
BMI1	905.117	1.71087	0.161289	10.6075	2.75127e-26	2.59782e-25
ALKBH5	1477.59	-1.17251	0.110566	-10.6046	2.83667e-26	2.67687e-25
ITK	74.7828	-7.03702	0.663864	-10.6001	2.97673e-26	2.80739e-25
CLIC1	4395.73	-2.3273	0.219574	-10.5992	3.0068e-26	2.83407e-25
ZNF84	433.352	1.79829	0.169757	10.5933	3.20034e-26	3.01471e-25
KIAA2022	42.8264	6.72602	0.635114	10.5903	3.30704e-26	3.11338e-25
DENND1A	1052.01	-1.28277	0.121173	-10.5863	3.45123e-26	3.24721e-25
C19orf57	35.9133	3.47966	0.328773	10.5838	3.54433e-26	3.33284e-25
HSBP1	828.02	-1.37674	0.130094	-10.5826	3.58811e-26	3.37202e-25
DFNB59	42.1324	2.86996	0.271382	10.5754	3.8772e-26	3.64156e-25
RASL11B	55.3119	6.63011	0.627275	10.5697	4.11749e-26	3.86497e-25
TMEM189	936.833	-1.00953	0.0955476	-10.5658	4.29481e-26	4.02903e-25
TMEM160	195.717	-3.28601	0.311047	-10.5644	4.35965e-26	4.08746e-25
TMEM156	823.627	3.98638	0.377433	10.5618	4.47866e-26	4.19657e-25
HRH1	113.29	5.85358	0.554287	10.5606	4.53887e-26	4.2505e-25
TDRD10	68.8137	7.08799	0.671193	10.5603	4.55238e-26	4.26064e-25
FAM47E-STBD1	72.5015	-3.87462	0.366915	-10.56	4.5672e-26	4.272e-25
S100A11	5308.07	-2.55217	0.241718	-10.5584	4.64295e-26	4.34031e-25
ZNF789	230.734	1.80187	0.170669	10.5577	4.68063e-26	4.37298e-25
PIK3R1	2686.92	1.91739	0.181646	10.5556	4.78318e-26	4.46617e-25
ACOT8	244.53	-1.61698	0.153212	-10.5539	4.87258e-26	4.54698e-25
GALNT12	465.273	3.02275	0.286507	10.5504	5.06019e-26	4.71929e-25
ALOX12	151.174	-1.93629	0.183574	-10.5477	5.2054e-26	4.85188e-25
ZNF431	576.518	1.56099	0.148013	10.5463	5.28278e-26	4.92113e-25
PPCS	602.605	-1.0308	0.0977764	-10.5425	5.50329e-26	5.12355e-25
TP73-AS1	629.018	1.35811	0.128838	10.5412	5.57606e-26	5.18827e-25
TNFAIP8L2	796.458	-1.65021	0.156584	-10.5388	5.7219e-26	5.32087e-25
PIGX	241.999	-1.63975	0.155651	-10.5348	5.97148e-26	5.54972e-25
VPS25	512.547	-1.62819	0.15462	-10.5303	6.26656e-26	5.82057e-25
MBTPS2	322.05	1.71082	0.162517	10.527	6.48392e-26	6.01895e-25
PON2	459.018	1.78893	0.170002	10.523	6.76864e-26	6.27875e-25
SNRPB	1486.89	-1.80173	0.171219	-10.523	6.77166e-26	6.27875e-25
TMEM71	621.606	-3.66516	0.348334	-10.522	6.84272e-26	6.34095e-25
UQCRH	856.012	-1.8822	0.17889	-10.5216	6.87195e-26	6.36433e-25
LILRB4	6377.59	2.21503	0.210526	10.5214	6.88312e-26	6.37098e-25
MSN	12952.3	-1.42879	0.135864	-10.5163	7.26468e-26	6.72025e-25
FCGR1B	467.817	3.10066	0.294893	10.5146	7.4033e-26	6.84451e-25
LILRB3	2274.72	-4.56708	0.434432	-10.5128	7.54418e-26	6.97072e-25
ETHE1	417.537	-2.05314	0.195301	-10.5127	7.5518e-26	6.97371e-25
C5orf63	83.9853	2.7356	0.260222	10.5126	7.5601e-26	6.97734e-25
ITPR3	135.63	-2.31751	0.220468	-10.5118	7.62486e-26	7.03304e-25
NLGN2	124.799	2.88554	0.274508	10.5117	7.63079e-26	7.03444e-25
ATP5F1	1579.72	-1.29755	0.123472	-10.5088	7.86545e-26	7.24657e-25
TMEM255B	169.703	2.91041	0.276951	10.5088	7.87071e-26	7.24724e-25
SERINC2	277.832	-5.40716	0.51492	-10.501	8.54931e-26	7.86754e-25
ATP5O	1407.26	-1.599	0.152286	-10.5	8.64022e-26	7.94661e-25
NAV2	364.808	5.08439	0.484244	10.4996	8.67135e-26	7.97064e-25
LMTK2	390.519	-2.31066	0.220103	-10.4981	8.8163e-26	8.09922e-25
LRP11	81.0487	2.45108	0.233537	10.4955	9.06257e-26	8.32066e-25
EML5	85.5077	2.89937	0.276272	10.4946	9.14644e-26	8.39283e-25
MYL6	6348.39	-2.24833	0.214287	-10.4921	9.38755e-26	8.60912e-25
SUCLG1	668.597	-1.04988	0.100081	-10.4903	9.56941e-26	8.77086e-25
BECN1	1196.41	-0.912005	0.0869445	-10.4895	9.65355e-26	8.8429e-25
ZFP30	149.393	2.19925	0.209733	10.486	1.00192e-25	9.17257e-25
RASGRP2	1468.96	-2.30956	0.220273	-10.485	1.01234e-25	9.26267e-25
CD300LB	710.939	-3.46956	0.331037	-10.4809	1.05782e-25	9.67328e-25
MRPL23	416.331	-2.4319	0.232045	-10.4803	1.06442e-25	9.72798e-25
BHLHB9	37.9224	2.42616	0.231575	10.4768	1.1043e-25	1.00867e-24
UBA5	441.542	1.07962	0.103055	10.4761	1.11238e-25	1.01547e-24
GHITM	2570.84	-1.27403	0.121622	-10.4753	1.12147e-25	1.02318e-24
TXNL4B	230.138	-1.27206	0.1215	-10.4696	1.19173e-25	1.08666e-24
ANKRD24	134.83	3.02608	0.289132	10.4661	1.23679e-25	1.12711e-24
PSMB10	1406.44	-2.03436	0.194421	-10.4637	1.26865e-25	1.15548e-24
LILRA6	1729.32	-4.72782	0.451836	-10.4636	1.26981e-25	1.15587e-24
CD33	1379.84	-1.50128	0.143517	-10.4606	1.30986e-25	1.19165e-24
ZFYVE9	126.529	3.56371	0.340709	10.4597	1.32315e-25	1.20305e-24
CDKN2A	57.5446	3.38264	0.323403	10.4595	1.32542e-25	1.20444e-24
ABHD15	891.269	1.63146	0.155984	10.4591	1.33061e-25	1.20846e-24
CCDC168	180.153	7.0707	0.676047	10.4589	1.3342e-25	1.21103e-24
GID8	867.727	-0.86619	0.082853	-10.4545	1.39676e-25	1.26709e-24
ZC3H12C	504.757	2.532	0.242235	10.4527	1.42437e-25	1.29141e-24
ZNF175	235.574	1.37195	0.131261	10.4521	1.43367e-25	1.2991e-24
IPO11	296.816	1.41997	0.135887	10.4496	1.47138e-25	1.33252e-24
PPP1R13B	205.463	1.81739	0.173921	10.4495	1.4725e-25	1.33278e-24
LYZ	43795.5	-5.8546	0.560284	-10.4493	1.47547e-25	1.3347e-24
GGT1	156.924	-3.20152	0.306402	-10.4487	1.4849e-25	1.34247e-24
ERCC3	1081.03	1.07395	0.102786	10.4484	1.49067e-25	1.34692e-24
FCRL3	49.7847	-7.89653	0.756294	-10.4411	1.60959e-25	1.45355e-24
NSFL1C	1242.15	-1.23009	0.117815	-10.4409	1.61351e-25	1.45627e-24
USP45	218.22	1.98103	0.189741	10.4407	1.6159e-25	1.4576e-24
SLC26A6	538.847	-1.59122	0.152409	-10.4404	1.6209e-25	1.46129e-24
MCM3AP	3210.49	1.08593	0.104018	10.4399	1.63058e-25	1.46918e-24
NLRX1	403.944	-1.5709	0.150488	-10.4387	1.64985e-25	1.4857e-24
B9D1	154.151	2.41761	0.23165	10.4365	1.68983e-25	1.52085e-24
CD8A	54.2061	-6.98002	0.668815	-10.4364	1.69106e-25	1.5211e-24
MOSPD3	191.957	-1.96561	0.188437	-10.4311	1.78785e-25	1.60725e-24
COX4I1	3042.66	-2.08491	0.199964	-10.4264	1.87871e-25	1.68798e-24
ICOSLG	210.424	3.24368	0.311141	10.4251	1.90389e-25	1.70964e-24
CHST13	157.225	-3.77942	0.362549	-10.4246	1.91528e-25	1.7189e-24
FSTL1	64.0518	-4.73729	0.454469	-10.4238	1.93081e-25	1.73186e-24
TP53I3	313.226	-1.64267	0.157629	-10.4211	1.98604e-25	1.7804e-24
MOV10L1	80.9673	4.17403	0.400545	10.4209	1.99118e-25	1.78401e-24
CALCR	36.7382	7.44896	0.714862	10.4201	2.00653e-25	1.79675e-24
CSRP1	825.023	-3.25859	0.312731	-10.4198	2.01382e-25	1.80226e-24
PRSS23	31.6201	-7.18946	0.690067	-10.4185	2.0415e-25	1.82601e-24
ACSS2	1145.18	-0.866862	0.0832117	-10.4176	2.06188e-25	1.84321e-24
APOC4	553.261	5.88761	0.565322	10.4146	2.12654e-25	1.89995e-24
GPR35	173.022	-2.27397	0.218432	-10.4104	2.22301e-25	1.98502e-24
TP53BP1	576.444	1.50652	0.144724	10.4096	2.24153e-25	2.00044e-24
KL	31.8067	-5.2988	0.509156	-10.407	2.30306e-25	2.05421e-24
NDUFB9	1145.34	-2.31455	0.222408	-10.4068	2.30852e-25	2.05792e-24
ZNF514	675.028	2.12783	0.204491	10.4055	2.34001e-25	2.08483e-24
SNX13	1444.67	1.64739	0.158352	10.4033	2.39384e-25	2.1316e-24
RSL1D1	1834.65	-1.25949	0.121068	-10.4032	2.39767e-25	2.13382e-24
NPLOC4	2356.96	-0.85786	0.0824653	-10.4027	2.41056e-25	2.1441e-24
AVPR1A	7.12206	-7.19264	0.691438	-10.4024	2.41654e-25	2.14822e-24
LMO7	228.65	3.20212	0.307992	10.3968	2.5652e-25	2.2791e-24
HCK	6073.6	-1.6928	0.162859	-10.3943	2.6332e-25	2.33821e-24
DCUN1D4	354.634	1.08687	0.104572	10.3935	2.65312e-25	2.35459e-24
STAT5B	2150.76	-1.2579	0.12103	-10.3933	2.6607e-25	2.36e-24
CFL1	10998.6	-1.9634	0.188986	-10.3891	2.77916e-25	2.46371e-24
RHOBTB2	1450.54	2.16061	0.208008	10.3871	2.83733e-25	2.51388e-24
ANKH	1349.61	2.29278	0.220774	10.3852	2.89663e-25	2.56499e-24
FLII	4564.27	-0.924327	0.0890325	-10.3819	2.99722e-25	2.65259e-24
S1PR5	60.9089	-7.39316	0.712179	-10.381	3.02457e-25	2.67531e-24
TSHZ3	192.244	-4.39698	0.423764	-10.376	3.1876e-25	2.81796e-24
POLR2L	469.787	-2.62631	0.253137	-10.375	3.22111e-25	2.84599e-24
CYB5R3	1787.85	-1.2589	0.121359	-10.3734	3.27597e-25	2.89286e-24
SPAG16	30.5819	2.85247	0.274995	10.3728	3.2974e-25	2.91018e-24
ZNF532	488.938	2.10069	0.202561	10.3707	3.37178e-25	2.97418e-24
VIM	21706.9	-5.7858	0.557933	-10.3701	3.3932e-25	2.99141e-24
MVP	2779.61	-2.1091	0.203403	-10.3691	3.42807e-25	3.02049e-24
CASP8	1238.3	-1.68556	0.162557	-10.369	3.43045e-25	3.02092e-24
HS1BP3	576.448	-1.54968	0.149515	-10.3647	3.58815e-25	3.15805e-24
ANP32A	2062.12	-0.935675	0.0903241	-10.3591	3.80552e-25	3.34752e-24
ICAM2	485.458	-2.46377	0.237942	-10.3545	3.99212e-25	3.50898e-24
AKR1B1	1800.44	1.57382	0.151994	10.3545	3.99348e-25	3.50898e-24
SLC8A3	7.05564	-6.29843	0.608389	-10.3526	4.07076e-25	3.57491e-24
STXBP1	125.978	2.80037	0.27051	10.3522	4.09094e-25	3.59066e-24
ZNF853	135.35	3.58948	0.346775	10.351	4.14056e-25	3.63222e-24
ZDHHC7	2975.27	-1.1864	0.114631	-10.3497	4.19638e-25	3.67916e-24
BTBD19	551.857	3.74374	0.361843	10.3463	4.34841e-25	3.81035e-24
VNN1	714.69	-4.17722	0.403922	-10.3416	4.56652e-25	3.99928e-24
AP2M1	3990.21	-0.99093	0.0958205	-10.3415	4.57215e-25	4.00201e-24
ZNF70	196.318	2.13592	0.206576	10.3396	4.66287e-25	4.07918e-24
RABEP1	1613.97	1.02197	0.0989395	10.3293	5.19557e-25	4.5427e-24
GGCX	1598.93	0.970157	0.0939345	10.328	5.26358e-25	4.59965e-24
VPS51	1240.9	-1.32529	0.128326	-10.3275	5.2915e-25	4.62151e-24
PAPSS1	1187.24	-1.409	0.136439	-10.327	5.3192e-25	4.64316e-24
ANKRD52	1676.3	1.0464	0.101353	10.3243	5.471e-25	4.77305e-24
EML2	328.971	-1.97399	0.191244	-10.3218	5.61411e-25	4.89523e-24
CARD17	6.97911	-5.59006	0.541806	-10.3175	5.87565e-25	5.12048e-24
CCDC171	45.5576	2.62042	0.254064	10.314	6.08996e-25	5.30435e-24
STK36	542.736	1.42705	0.138383	10.3123	6.19749e-25	5.39507e-24
ARIH2	1714.86	0.721066	0.0699248	10.312	6.21801e-25	5.40997e-24
NLRC4	790.955	-1.94229	0.188451	-10.3066	6.57925e-25	5.72115e-24
ZNRD1	188.933	-1.60821	0.156049	-10.3058	6.63039e-25	5.76247e-24
OPHN1	147.755	2.04737	0.198707	10.3035	6.79526e-25	5.90255e-24
CLEC11A	119.083	-3.30815	0.32108	-10.3032	6.81558e-25	5.91698e-24
HMG20A	726.73	0.938346	0.0910906	10.3012	6.95561e-25	6.03526e-24
POLR2J	354.139	-2.06586	0.200549	-10.301	6.97232e-25	6.04647e-24
CTDP1	612.283	-1.41142	0.137032	-10.2999	7.05037e-25	6.11083e-24
MAF1	1651.54	-1.4363	0.139452	-10.2996	7.07891e-25	6.13224e-24
ZNF709	100.008	2.11071	0.204961	10.2981	7.18358e-25	6.21953e-24
TMEM72-AS1	75.3207	4.24847	0.412687	10.2947	7.44725e-25	6.44431e-24
RPL8	6466.69	-2.16806	0.210648	-10.2923	7.62978e-25	6.59868e-24
MOB1B	2000.71	1.86545	0.18129	10.2898	7.83128e-25	6.76928e-24
KNTC1	416.251	1.94944	0.189456	10.2897	7.84328e-25	6.77599e-24
INPP5D	9093.22	1.14922	0.111692	10.2891	7.88718e-25	6.81022e-24
BAG2	61.7692	2.01334	0.195699	10.288	7.98548e-25	6.89137e-24
AKT3	766.906	2.12617	0.206676	10.2875	8.0267e-25	6.92319e-24
AANAT	292.488	3.45459	0.335812	10.2873	8.04053e-25	6.93137e-24
BLOC1S1	937.073	-2.66152	0.258795	-10.2843	8.29553e-25	7.14734e-24
CMTM2	125.897	-4.16022	0.404585	-10.2827	8.43465e-25	7.26328e-24
IER3	4005.02	3.23973	0.315094	10.2818	8.51254e-25	7.32639e-24
ANXA2P1	12.2047	-3.98827	0.387921	-10.2811	8.57176e-25	7.37338e-24
ZNF248	254.326	1.84646	0.179685	10.2761	9.03288e-25	7.76246e-24
PRRT4	64.9963	-5.15845	0.501987	-10.2761	9.03382e-25	7.76246e-24
CMYA5	120.616	4.73562	0.461011	10.2722	9.39895e-25	8.07186e-24
LSP1	7328.05	-5.88722	0.573148	-10.2717	9.44929e-25	8.11073e-24
CDS1	95.4974	3.63918	0.354317	10.271	9.52403e-25	8.17048e-24
ARHGEF12	817.805	1.74842	0.170242	10.2702	9.59978e-25	8.23103e-24
RSL24D1	739.826	-1.30254	0.126839	-10.2692	9.70262e-25	8.31474e-24
TXNL4A	520.858	-1.63854	0.159571	-10.2684	9.78021e-25	8.37674e-24
FILIP1L	224.462	3.1516	0.306995	10.266	1.00284e-24	8.58468e-24
DDX5	19208.5	0.971174	0.0946021	10.2659	1.00391e-24	8.58925e-24
BMS1P4	192.302	2.26834	0.220967	10.2655	1.00808e-24	8.62034e-24
ZFP3	325.013	1.72596	0.168167	10.2634	1.03007e-24	8.80361e-24
ANO9	45.7832	-4.99537	0.486728	-10.2632	1.03255e-24	8.82009e-24
PCDH18	33.9041	7.35292	0.716467	10.2628	1.03707e-24	8.85399e-24
DOCK9	26.631	-6.15557	0.599824	-10.2623	1.04218e-24	8.89283e-24
ARAF	1485.37	-1.27722	0.124479	-10.2605	1.06143e-24	9.05225e-24
RIMKLB	399.749	2.31535	0.225689	10.259	1.07813e-24	9.18977e-24
SAMD3	49.5458	-5.79502	0.564985	-10.2569	1.10147e-24	9.38364e-24
ABL2	1388.38	2.44452	0.238386	10.2544	1.1302e-24	9.62331e-24
ATP6V0E2-AS1	44.9293	2.58987	0.252564	10.2543	1.13179e-24	9.63166e-24
ZNF780B	765.417	1.83611	0.179094	10.2522	1.1565e-24	9.83673e-24
CAMK1	1052.01	-2.39997	0.234102	-10.2518	1.16137e-24	9.87289e-24
FRY	461.041	-5.91942	0.577484	-10.2504	1.17912e-24	1.00184e-23
CDK2AP2	514.173	-1.76097	0.171806	-10.2498	1.186e-24	1.00715e-23
SULT1B1	106.097	-5.92854	0.578517	-10.2478	1.21044e-24	1.02736e-23
ANKRD6	263.86	1.47822	0.144272	10.246	1.2331e-24	1.04603e-23
NR4A1	4700.9	4.87068	0.475576	10.2416	1.29025e-24	1.09393e-23
LIMA1	321.467	2.5909	0.253066	10.238	1.33966e-24	1.13522e-23
PLD4	4805	3.97116	0.387946	10.2364	1.36261e-24	1.15406e-23
COL6A4P2	92.3498	5.21329	0.509941	10.2233	1.55888e-24	1.31959e-23
STK17B	2914.26	-2.64171	0.258466	-10.2207	1.6012e-24	1.35469e-23
ST8SIA6	8.65112	-6.57287	0.643131	-10.2201	1.6118e-24	1.36294e-23
ZNF566	161.947	1.67176	0.163591	10.2192	1.62722e-24	1.37525e-23
DHX35	329.691	0.843288	0.0825411	10.2166	1.67123e-24	1.41169e-23
SAMM50	532.915	-0.989037	0.0968193	-10.2153	1.69385e-24	1.43004e-23
LRRC8C	1810.74	1.82939	0.179086	10.2151	1.69703e-24	1.43125e-23
PLAU	1250.05	4.67463	0.457619	10.2151	1.69707e-24	1.43125e-23
ABCA3	171.136	1.76768	0.173122	10.2106	1.77773e-24	1.49848e-23
SHROOM4	11.8685	-6.12737	0.600361	-10.2061	1.8611e-24	1.56792e-23
RSU1	1133.72	-1.40594	0.137766	-10.2053	1.87795e-24	1.58128e-23
RPL28	6355.75	-2.60763	0.255545	-10.2042	1.89869e-24	1.59791e-23
CHIC2	291.271	-1.58875	0.155713	-10.2031	1.92088e-24	1.61573e-23
VDAC3	1025.01	-1.16941	0.114617	-10.2028	1.92706e-24	1.62007e-23
ZFP36L1	17682.4	2.18988	0.214659	10.2017	1.94917e-24	1.6378e-23
SAMD14	51.0535	-3.50555	0.343707	-10.1992	1.99835e-24	1.67824e-23
TRMT13	366.064	1.61815	0.158658	10.199	2.00402e-24	1.68211e-23
LDLRAD4-AS1	48.3194	6.96352	0.682807	10.1984	2.01625e-24	1.69148e-23
MYO18A	3601.5	1.45837	0.143034	10.196	2.06597e-24	1.73229e-23
ZNF559-ZNF177	109.199	3.12571	0.306611	10.1944	2.10124e-24	1.76094e-23
PNPLA2	3279.46	-1.80393	0.176977	-10.1931	2.12952e-24	1.78369e-23
ZNF841	392.866	1.79819	0.176417	10.1929	2.13353e-24	1.78612e-23
MEGF8	923.388	1.44196	0.14147	10.1927	2.13792e-24	1.78885e-23
KLF13	4140.06	-2.26305	0.222114	-10.1887	2.22743e-24	1.86277e-23
ROBO3	380.547	3.07655	0.302038	10.186	2.29028e-24	1.91433e-23
TIMD4	28.2013	3.86387	0.379518	10.181	2.4108e-24	2.01401e-23
TCF7	143.918	-5.43493	0.534001	-10.1778	2.49246e-24	2.08114e-23
SH2D1A	21.2308	-7.12885	0.700623	-10.175	2.56355e-24	2.13937e-23
NAA25	842.424	1.74474	0.17148	10.1746	2.57546e-24	2.14819e-23
CCND3	2979.87	-2.88819	0.283873	-10.1742	2.5846e-24	2.15469e-23
CD2AP	761.332	1.72893	0.16994	10.1737	2.59744e-24	2.16427e-23
RARG	105.924	-2.36474	0.232468	-10.1723	2.63497e-24	2.19438e-23
ERP29	1897.15	-1.75567	0.172604	-10.1717	2.65215e-24	2.20754e-23
ZNF487	43.3072	-2.33935	0.230008	-10.1707	2.67943e-24	2.22909e-23
MIR31HG	57.9656	8.13392	0.800001	10.1674	2.77272e-24	2.30549e-23
TREX1	620.64	-2.38411	0.234488	-10.1673	2.77507e-24	2.30624e-23
PSMB9	889.739	-3.38773	0.333428	-10.1603	2.98212e-24	2.47702e-23
PDCD2	506.768	-0.999085	0.0983536	-10.1581	3.04991e-24	2.53201e-23
ZNF138	111.353	1.61797	0.159354	10.1533	3.20207e-24	2.65696e-23
TNFRSF9	35.5939	-3.98826	0.392817	-10.153	3.2143e-24	2.66571e-23
SLC35B4	633.633	1.31297	0.129337	10.1516	3.26029e-24	2.70245e-23
MYO7A	1719.65	2.53697	0.249939	10.1503	3.30184e-24	2.73547e-23
MRPL28	481.361	-1.89292	0.186503	-10.1496	3.32812e-24	2.75581e-23
LINC00641	471.734	1.6958	0.167111	10.1477	3.39168e-24	2.80698e-23
EDNRB-AS1	20.7147	2.98233	0.293897	10.1475	3.39791e-24	2.81068e-23
NSUN6	204.969	1.41911	0.139879	10.1453	3.47871e-24	2.87602e-23
ANXA3	214.983	-5.57131	0.549347	-10.1417	3.6076e-24	2.98104e-23
LTK	19.7644	-5.84747	0.576634	-10.1407	3.64486e-24	3.01026e-23
VNN3	155.498	-5.17122	0.50999	-10.1398	3.67672e-24	3.03501e-23
IQGAP2	2015.13	-3.31002	0.326491	-10.1382	3.7405e-24	3.08606e-23
UTP14C	633.254	1.06166	0.104727	10.1374	3.7712e-24	3.10978e-23
SMAD1-AS1	11.4812	-4.85265	0.478721	-10.1367	3.7966e-24	3.1291e-23
SAP18	926.716	-1.35442	0.133687	-10.1313	4.01378e-24	3.30639e-23
ETFDH	330.062	-0.796566	0.0786265	-10.131	4.0248e-24	3.31375e-23
PTGS1	3708.09	1.59499	0.157619	10.1193	4.53765e-24	3.73408e-23
ARHGAP5	510.389	1.87056	0.184893	10.117	4.64423e-24	3.81981e-23
ZNF177	87.8288	3.23049	0.319316	10.1169	4.64877e-24	3.82158e-23
ARF3	3098.4	-1.19814	0.118449	-10.1152	4.73107e-24	3.88723e-23
TSC22D4	2335.74	-1.61262	0.159427	-10.1151	4.73456e-24	3.8881e-23
NAGS	23.6757	-2.80425	0.277257	-10.1143	4.77592e-24	3.92004e-23
ZNF529	312.956	1.74478	0.172605	10.1085	5.06373e-24	4.15414e-23
CREB5	912.494	-4.25612	0.421087	-10.1075	5.11847e-24	4.19688e-23
FXYD6	330.803	-4.41101	0.436439	-10.1068	5.15291e-24	4.22295e-23
AURKAIP1	517.121	-2.15078	0.212902	-10.1022	5.40141e-24	4.42433e-23
ADAM19	981.071	-6.26689	0.620359	-10.102	5.41082e-24	4.42976e-23
MTR	1198.87	1.36455	0.13516	10.0958	5.76802e-24	4.71977e-23
GDPD5	262.134	-2.54911	0.252513	-10.0949	5.81623e-24	4.75678e-23
DDX49	478.064	-1.23321	0.122162	-10.0949	5.8205e-24	4.75783e-23
MLLT6	4399.5	1.39799	0.138588	10.0874	6.28129e-24	5.13187e-23
KLHL26	255.588	1.1632	0.115317	10.087	6.30737e-24	5.15054e-23
TDRP	14.4102	-4.2339	0.419743	-10.0869	6.31555e-24	5.15458e-23
ELOVL3	14.8656	-5.42437	0.537884	-10.0846	6.45963e-24	5.26947e-23
EDA2R	93.583	5.76681	0.571866	10.0842	6.48923e-24	5.29091e-23
SLC22A16	55.1179	-5.83004	0.578229	-10.0826	6.59679e-24	5.37586e-23
HTATIP2	634.518	-1.82076	0.180639	-10.0796	6.80263e-24	5.54078e-23
UGGT2	287.199	1.74038	0.172667	10.0794	6.81215e-24	5.54569e-23
POLR2F	211.392	-1.87103	0.185631	-10.0793	6.82008e-24	5.54932e-23
CD44	7060.64	-5.67347	0.562896	-10.0791	6.83734e-24	5.56052e-23
HEBP1	497.952	-1.45856	0.144731	-10.0777	6.93088e-24	5.63373e-23
ATL2	636.722	1.29456	0.12847	10.0767	7.00311e-24	5.68954e-23
MOB2	323.032	-1.67961	0.166717	-10.0746	7.15755e-24	5.81204e-23
LRP12	249.276	1.90281	0.188935	10.0712	7.40391e-24	6.00815e-23
LPGAT1	1629.08	-1.52785	0.151705	-10.0712	7.40659e-24	6.00815e-23
USP54	212.967	1.1194	0.111158	10.0704	7.46741e-24	6.05441e-23
CCDC89	23.4281	7.07777	0.703126	10.0661	7.79773e-24	6.31901e-23
TDRKH	120.158	2.38425	0.236869	10.0657	7.83604e-24	6.34683e-23
UBALD2	1197.66	-2.37271	0.235736	-10.0651	7.88028e-24	6.37943e-23
DYSF	2266.59	-4.99767	0.496688	-10.062	8.1337e-24	6.58124e-23
RFTN1	560.291	-1.44743	0.143929	-10.0566	8.59541e-24	6.9513e-23
TTC9	99.5233	-4.89698	0.487164	-10.052	9.00137e-24	7.27592e-23
ZNF799	112.473	1.57105	0.156374	10.0468	9.49451e-24	7.67064e-23
ZYX	8989.67	-2.37689	0.236624	-10.045	9.66638e-24	7.80554e-23
ZNF736	725.105	1.4918	0.148515	10.0447	9.69114e-24	7.82158e-23
SF3B5	656.618	-1.82753	0.182056	-10.0383	1.03475e-23	8.34712e-23
ADAMTS5	41.133	-7.37219	0.734468	-10.0375	1.04327e-23	8.41154e-23
ARHGAP8	112.95	5.09484	0.507636	10.0364	1.05434e-23	8.49649e-23
ZNF581	348.223	-1.8937	0.188699	-10.0355	1.06381e-23	8.56853e-23
EFHC1	297.196	1.85261	0.184619	10.0348	1.07193e-23	8.62958e-23
PTK2	560.443	1.68242	0.167706	10.0319	1.10334e-23	8.87793e-23
ABT1	337.781	-1.00406	0.100099	-10.0307	1.11754e-23	8.98764e-23
MYL12B	2222.33	-1.49568	0.149179	-10.0261	1.17084e-23	9.41157e-23
ADSL	665.979	-0.959095	0.0956847	-10.0235	1.2017e-23	9.65478e-23
RAD51D	187.515	1.18784	0.118509	10.0232	1.20544e-23	9.67996e-23
CAMK2G	1046.61	-1.17461	0.117197	-10.0226	1.21302e-23	9.73589e-23
P2RX7	2957.74	1.89598	0.189175	10.0224	1.21533e-23	9.74954e-23
LINC00578	50.8485	8.20066	0.818299	10.0216	1.2251e-23	9.82301e-23
PDLIM5	543.801	-1.4536	0.145064	-10.0204	1.23986e-23	9.93632e-23
TGFBR3	43.8085	-6.30365	0.629174	-10.0189	1.25854e-23	1.00809e-22
USP2	270.871	7.92599	0.79127	10.0168	1.28597e-23	1.02955e-22
CASD1	473.379	1.60558	0.160295	10.0164	1.29149e-23	1.03345e-22
SNF8	683.522	-1.51587	0.151377	-10.0138	1.32517e-23	1.05987e-22
PTGDR	23.1142	-6.75944	0.675032	-10.0135	1.32948e-23	1.06278e-22
TCEAL1	141.967	1.33466	0.133294	10.0129	1.33829e-23	1.06923e-22
L3MBTL1	148.879	1.68636	0.168421	10.0128	1.33889e-23	1.06923e-22
ZNF470	114.934	1.72659	0.172448	10.0122	1.3469e-23	1.07509e-22
[truncated: 13,961 more rows]
