# Supplementary material for: Validation of Induced Microglia-Like Cells (iMG Cells) for Future Studies of Brain Diseases
Source: Front Cell Neurosci. 2021 Apr 9;15:629279. doi: 10.3389/fncel.2021.629279 (PMC8063054; doi:10.3389/fncel.2021.629279)
Supplement: Supplementary Table 6 — Overlapping genes between iMG cells and Ryan et al.'s data or Ref_hMG and Ryan et al.'s data. [file Table_6.xlsx]

## Sheet: Sheet1
Table S6. Overlapping genes between iMG cells and Ryan et al.'s data or Ref_hMG and Ryan et al.'s data
	iMG cells and Ryan et al.'s data							Ref_hMG and Ryan et al.'s data
GeneID	baseMean	log2FoldChange	lfcSE	stat	pvalue	padj	baseMean	log2FoldChange	lfcSE	stat	pvalue	padj
BIN1	6247.68	0.836879	0.635431	1.31703	0.18783	0.298324	6247.68	4.39688	0.299187	14.6961	6.82796e-49	1.96202e-47
C1QB	14655.3	6.06759	0.859267	7.06136	1.6488e-12	4.72084e-11	14655.3	5.87609	0.404051	14.5429	6.47608e-48	1.7685e-46
CARD11	1352.92	-2.26925	0.670607	-3.38387	0.00071472	0.00290478	1352.92	2.92277	0.314634	9.28943	1.55119e-20	9.99531e-20
CD33	1379.84	-1.56929	0.303386	-5.17259	2.3087e-07	2.43822e-06	1379.84	-1.50128	0.143517	-10.4606	1.30986e-25	1.19165e-24
CD37	5878.24	-0.644621	0.426325	-1.51204	0.130524	0.223323	5878.24	-1.6693	0.200377	-8.3308	8.03008e-17	3.97097e-16
CD40	571.51	2.71964	0.568021	4.78793	1.68511e-06	1.43405e-05	571.51	1.1809	0.271149	4.35516	1.32972e-05	2.64452e-05
CR1	1106.21	-0.0315361	1.29324	-0.0243854	0.980545	0.990231	1106.21	-5.42822	0.608949	-8.91407	4.91919e-19	2.85693e-18
DAB2	4849.4	4.39014	0.583328	7.52602	5.23101e-14	1.9722e-12	4849.4	3.4199	0.275485	12.4141	2.192e-35	3.52045e-34
GAK	4353.98	0.538985	0.286252	1.8829	0.0597133	0.119262	4353.98	0.773537	0.134784	5.73909	9.51879e-09	2.52994e-08
HAAO	265.247	0.861982	0.3368	2.55933	0.0104874	0.0285644	265.247	0.49665	0.164369	3.02155	0.0025148	0.00393505
INPP5F	364.263	-0.33857	0.30919	-1.09502	0.273507	0.397584	364.263	1.05886	0.150572	7.03229	2.03175e-12	7.19733e-12
IQGAP1	6750.13	-0.193737	1.00339	-0.193082	0.846895	0.90156	6750.13	-3.43056	0.471593	-7.27442	3.47903e-13	1.30365e-12
IRF8	4472.05	-0.767864	0.323661	-2.37243	0.0176715	0.0440146	4472.05	0.86916	0.152395	5.70335	1.17474e-08	3.09974e-08
ITGAM	10778.3	0.188543	0.410255	0.459576	0.645821	0.752616	10778.3	-0.784587	0.192843	-4.06854	4.7309e-05	8.90246e-05
JAK2	2074.88	-2.59716	0.363021	-7.15431	8.40971e-13	2.54011e-11	2074.88	-0.114199	0.170892	-0.668256	0.50397	0.551824
JAZF1	1049.7	-1.98452	0.456158	-4.35051	1.35822e-05	9.24495e-05	1049.7	0.0988683	0.214778	0.460328	0.645281	0.686612
LRRC37A	73.218	-1.47127	0.942711	-1.56068	0.118599	0.206915	73.218	1.04885	0.493716	2.1244	0.0336368	0.0453227
LRRK2	3124.06	-3.6333	0.612532	-5.93161	2.99976e-09	4.59119e-08	3124.06	-2.16151	0.287843	-7.50933	5.9431e-14	2.37308e-13
LTBR	2502.9	0.147437	0.32201	0.457866	0.647049	0.753585	2502.9	-0.816653	0.15161	-5.38655	7.18232e-08	1.76983e-07
METTL21B	135.851	1.92206	0.405661	4.73809	2.15739e-06	1.77809e-05	135.851	0.160333	0.198664	0.807055	0.419635	0.467832
MS4A4A	822.38	1.55023	0.83711	1.85188	0.0640434	0.125846	822.38	0.716231	0.394283	1.81654	0.0692876	0.0892568
NUP160	809.852	0.316942	0.383822	0.825752	0.408945	0.541425	809.852	1.11232	0.182901	6.08154	1.19033e-09	3.38927e-09
P2RX7	2957.74	2.65271	0.400347	6.62604	3.4481e-11	7.50209e-10	2957.74	1.89598	0.189175	10.0224	1.21533e-23	9.74954e-23
PERP	10.5517	3.37845	1.21345	2.78417	0.00536645	0.0161999	10.5517	-4.58896	0.713213	-6.4342	1.24121e-10	3.84068e-10
PILRB	902.286	-1.07092	0.359371	-2.97999	0.00288261	0.00954564	902.286	0.655513	0.170471	3.84531	0.000120401	0.000216966
PROS1	330.867	1.80044	0.528722	3.40527	0.00066099	0.00271467	330.867	2.91814	0.260561	11.1995	4.1013e-29	4.59e-28
RGS1	11521.7	-0.266494	1.00881	-0.264166	0.791652	0.862205	11521.7	10.2141	0.497426	20.5338	1.07397e-93	1.90307e-91
RHBDF2	10515.7	-0.105831	0.343391	-0.308195	0.757934	0.837899	10515.7	2.42201	0.161224	15.0226	5.2222e-51	1.65574e-49
SLAMF7	1201.16	2.70014	1.50838	1.79009	0.07344	0.140789	1201.16	-4.38991	0.712191	-6.16396	7.09488e-10	2.06063e-09
STAT3	4306.73	-0.374513	0.330062	-1.13467	0.256512	0.378508	4306.73	-0.348793	0.155299	-2.24594	0.0247077	0.03389
SYK	6760.38	-0.202459	0.196261	-1.03158	0.302267	0.428837	6760.38	-0.521001	0.0924994	-5.63248	1.77634e-08	4.60786e-08
TGFβR1	6520.56	1.88718	0.41939	4.49983	6.80088e-06	4.99818e-05	6520.56	3.21964	0.197523	16.3001	9.85978e-60	4.92927e-58
TNFRSF1A	3931.7	-0.354917	0.300146	-1.18248	0.237014	0.356898	3931.7	-0.646021	0.141182	-4.57579	4.74427e-06	9.87104e-06
TREM1	853.72	-3.7588	1.26593	-2.96921	0.0029857	0.00984208	853.72	-2.90222	0.595125	-4.87665	1.07904e-06	2.39273e-06
TREM2	3351.28	9.51411	0.689148	13.8056	2.35792e-43	2.35026e-40	3351.28	10.2372	0.396652	25.809	7.01912e-147	4.867e-144
TREML4	29.5783	-0.351394	1.45684	-0.241203	0.809398	0.875612	29.5783	-1.05702	0.690933	-1.52985	0.126054	0.155452
ZBTB46	361.416	1.63929	0.520646	3.14856	0.00164076	0.0059014	361.416	3.05877	0.250349	12.218	2.49153e-34	3.75211e-33
						19/37 genes are sig.						32/37 genes are sig.
						0.513514						0.864865
